# Supplementary material for: 3-Chloro-N′-[(2-hy­droxy­naphthalen-1-yl)methyl­idene]benzohydrazide
Source: Acta Crystallogr Sect E Struct Rep Online. 2011 Jan 12;67(Pt 2):o373. doi: 10.1107/S1600536811000912 (PMC3051679; doi:10.1107/S1600536811000912)
Supplement: Supplementary file 2 [file e-67-0o373-Isup2.hkl]

# 
# h,k,l, Fc-squared, Fo-squared, sigma(Fo-squared) and status flag 
# 
data_I
_shelx_title ' test_0m in P2(1)/n' 
_shelx_refln_list_code          4 
_shelx_F_calc_maximum      194.13 
_exptl_crystal_F_000       672.00 
_reflns_d_resolution_high  0.7828 
 
loop_ 
 _symmetry_equiv_pos_as_xyz 
 'x, y, z' 
 '-x+1/2, y+1/2, -z+1/2' 
 '-x, -y, -z' 
 'x-1/2, -y-1/2, z-1/2' 
 
_cell_length_a     7.1576 
_cell_length_b    30.8864 
_cell_length_c     7.3733 
_cell_angle_alpha  90.000 
_cell_angle_beta  108.924 
_cell_angle_gamma  90.000 
 
_shelx_F_squared_multiplier     1.000 
 
loop_ 
 _refln_index_h 
 _refln_index_k 
 _refln_index_l 
 _refln_F_squared_calc 
 _refln_F_squared_meas 
 _refln_F_squared_sigma 
 _refln_observed_status 
   2   0   0       86.64      104.94     18.91 o 
   4   0   0     2845.99     2845.76     59.92 o 
   6   0   0        0.03        8.73     20.58 o 
   8   0   0        1.22       28.00     43.57 o 
   1   1   0      151.13      166.51      5.35 o 
   2   1   0    37685.94    36921.86    281.05 o 
   3   1   0      525.88      474.77     14.30 o 
   5   1   0        0.55       13.77      6.90 o 
   6   1   0       50.72       62.23     11.89 o 
   7   1   0        6.05        4.94     10.74 o 
   8   1   0        7.80       13.75     12.82 o 
   1   2   0      644.65      631.21     11.19 o 
   2   2   0    19692.57    19414.50    154.58 o 
   3   2   0       66.86       85.53      7.67 o 
   4   2   0      360.18      393.87     15.90 o 
   5   2   0      361.45      363.90     18.59 o 
   6   2   0      270.98      284.91     20.51 o 
   7   2   0        6.56       -2.01     10.13 o 
   8   2   0        2.35       17.17     14.91 o 
   1   3   0       10.33        5.16      3.24 o 
   2   3   0     7187.52     7237.60     70.72 o 
   3   3   0      237.96      274.54     17.02 o 
   4   3   0     1713.91     1640.34     34.52 o 
   5   3   0       56.32       73.90     10.99 o 
   6   3   0        2.95        3.78      8.52 o 
   7   3   0       22.86       19.95     16.50 o 
   8   3   0       43.46       52.98     16.47 o 
   0   4   0     1403.59     1368.64     31.52 o 
   1   4   0      696.88      759.97     14.65 o 
   2   4   0        5.13       11.61      4.52 o 
   3   4   0      590.82      566.14     15.51 o 
   4   4   0      716.54      755.14     20.69 o 
   5   4   0       72.83       95.30     14.51 o 
   6   4   0       80.30       82.70     17.29 o 
   7   4   0       12.54       19.56     12.28 o 
   8   4   0        0.31       14.18     25.98 o 
   1   5   0      857.53      871.10     16.27 o 
   2   5   0        0.20        2.96      3.93 o 
   3   5   0       16.40       14.38      5.67 o 
   4   5   0      585.26      595.81     20.56 o 
   5   5   0      170.03      162.84     16.18 o 
   6   5   0       12.89       16.30      9.82 o 
   7   5   0       38.60       52.88     12.27 o 
   8   5   0        4.01       19.15     25.93 o 
   0   6   0        3.57        2.97      7.05 o 
   1   6   0     1055.47     1033.02     18.63 o 
   2   6   0      637.59      618.33     17.18 o 
   3   6   0       21.15       12.10      6.30 o 
   4   6   0       90.23       97.59     11.13 o 
   5   6   0       37.55       35.36      8.92 o 
   6   6   0      112.51      119.16     16.06 o 
   7   6   0       24.39       49.06     15.17 o 
   8   6   0        0.62       21.48     13.56 o 
   1   7   0      420.93      413.45     12.38 o 
   2   7   0       49.85       47.76      5.48 o 
   3   7   0        5.31        3.12      5.62 o 
   4   7   0       20.23        8.60      5.94 o 
   5   7   0        3.87        5.31      7.47 o 
   6   7   0        0.00       14.51      9.10 o 
   7   7   0        1.17        3.57     11.94 o 
   8   7   0        0.02       15.69     17.42 o 
   0   8   0     5469.78     5214.68     64.59 o 
   1   8   0      161.50      156.18      9.07 o 
   2   8   0       69.50       88.81     10.60 o 
   3   8   0      622.10      553.90     15.17 o 
   4   8   0       59.45       63.22      8.65 o 
   5   8   0        6.63        2.82      7.38 o 
   6   8   0       54.19       65.85     15.47 o 
   7   8   0        1.58       23.50     13.58 o 
   8   8   0        6.29       24.01     15.27 o 
   1   9   0       50.82       58.39      7.56 o 
   2   9   0        4.99        1.06      3.90 o 
   3   9   0      529.16      486.09     14.31 o 
   4   9   0      129.68      138.87     10.95 o 
   5   9   0       41.89       45.71      9.63 o 
   6   9   0        7.35        9.57     10.79 o 
   7   9   0       30.53       23.51     13.93 o 
   8   9   0        7.23       16.25     22.30 o 
   0  10   0      338.75      370.09     12.68 o 
   1  10   0      427.32      447.82     14.19 o 
   2  10   0      967.92      909.82     16.42 o 
   3  10   0        0.19       -0.44      4.68 o 
   4  10   0      477.09      460.57     21.42 o 
   5  10   0       81.33       71.50     10.77 o 
   6  10   0       37.59       40.00     13.19 o 
   7  10   0        3.10        0.89     11.37 o 
   8  10   0        1.61       24.49     14.43 o 
   1  11   0      383.03      333.41     14.93 o 
   2  11   0     1478.83     1489.73     27.50 o 
   3  11   0      495.90      471.17     14.21 o 
   4  11   0       68.09       86.26      9.63 o 
   5  11   0      343.53      300.87     21.27 o 
   6  11   0       61.67       60.07     14.77 o 
   7  11   0       36.96       11.31     13.46 o 
   8  11   0        2.12      -10.69     13.05 o 
   0  12   0     1659.50     1567.80     29.21 o 
   1  12   0     1060.87      979.40     15.16 o 
   2  12   0     1537.29     1626.34     23.19 o 
   3  12   0      829.15      875.06     19.13 o 
   4  12   0       23.64       39.93      8.09 o 
   5  12   0       13.39       31.57     11.54 o 
   6  12   0        0.02       -0.40     10.24 o 
   7  12   0      113.46       87.49     18.03 o 
   8  12   0        7.09       14.98     16.28 o 
   1  13   0      987.11     1160.52     17.23 o 
   2  13   0      233.33      200.55     15.31 o 
   3  13   0      891.80      839.88     18.62 o 
   4  13   0        5.41        7.98     10.53 o 
   5  13   0      368.55      380.34     26.86 o 
   6  13   0        3.39       -6.26     10.54 o 
   7  13   0        5.79       20.23     14.22 o 
   8  13   0       11.96       23.87     15.24 o 
   0  14   0     1852.90     1849.90     34.28 o 
   1  14   0     5335.16     5555.71     70.17 o 
   2  14   0      567.57      619.77     13.22 o 
   3  14   0        0.55       10.87      7.71 o 
   4  14   0        0.80       -8.36      7.84 o 
   5  14   0      212.44      200.23     19.11 o 
   6  14   0       43.14       28.78     12.63 o 
   7  14   0        1.09       14.02     13.36 o 
   8  14   0        2.57        1.05     14.91 o 
   1  15   0      560.07      548.98     11.90 o 
   2  15   0      253.45      215.81     11.35 o 
   3  15   0      988.28      949.69     28.09 o 
   4  15   0      184.95      170.40     16.68 o 
   5  15   0       16.51       13.23     11.40 o 
   6  15   0       87.43       64.96     22.53 o 
   7  15   0       27.16       17.10     14.26 o 
   8  15   0       24.28       21.91     15.19 o 
   0  16   0     1102.62     1013.83     29.48 o 
   1  16   0      861.15      812.22     15.57 o 
   2  16   0       76.95       57.49     10.14 o 
   3  16   0       27.35       46.37     10.79 o 
   4  16   0      303.16      329.38     21.61 o 
   5  16   0        1.88        3.73     10.40 o 
   6  16   0      117.75      133.59     28.78 o 
   7  16   0        0.83        0.56     13.99 o 
   1  17   0      206.47      234.66     12.15 o 
   2  17   0      371.79      473.76     20.74 o 
   3  17   0      853.02      795.41     27.26 o 
   4  17   0        9.04       16.27     12.40 o 
   5  17   0      175.63      174.64     19.13 o 
   6  17   0       10.59       17.22     13.77 o 
   7  17   0       10.35       -0.78     13.54 o 
   0  18   0       15.37       36.23      8.44 o 
   1  18   0      355.09      391.73     17.02 o 
   2  18   0      291.79      288.41     17.66 o 
   3  18   0       40.61       48.08     11.31 o 
   4  18   0       22.86       25.93     12.04 o 
   5  18   0        0.26        3.82     11.00 o 
   6  18   0      257.19      231.62     23.80 o 
   7  18   0       17.42        1.50     14.69 o 
   1  19   0      495.73      510.12     20.74 o 
   2  19   0      336.72      372.42     20.11 o 
   3  19   0      296.61      281.60     20.01 o 
   4  19   0      349.00      365.44     24.25 o 
   5  19   0       14.49        6.58     11.20 o 
   6  19   0       19.09       21.29     13.97 o 
   7  19   0       36.94       17.08     14.59 o 
   0  20   0      222.63      221.06     14.30 o 
   1  20   0      527.76      476.95     19.11 o 
   2  20   0      144.73      150.77     14.63 o 
   3  20   0      126.08      132.42     16.95 o 
   4  20   0       28.41       28.81     13.78 o 
   5  20   0      252.83      228.90     22.31 o 
   6  20   0       37.38       15.23     13.12 o 
   7  20   0        9.28        9.21     16.11 o 
   1  21   0        5.23        7.16      8.73 o 
   2  21   0      191.21      181.01     16.37 o 
   3  21   0        0.02        1.05      9.28 o 
   4  21   0      143.10      138.55     17.93 o 
   5  21   0       55.57       44.32     14.91 o 
   6  21   0        7.44      -13.86     11.68 o 
   7  21   0       78.03       80.08     20.83 o 
   0  22   0      525.31      439.03     38.19 o 
   1  22   0      279.97      253.18     18.51 o 
   2  22   0        9.26        6.55      9.38 o 
   3  22   0       77.37       88.91     15.11 o 
   4  22   0       42.77       46.25     14.30 o 
   5  22   0        0.43      -10.14     11.72 o 
   6  22   0       12.65       15.32     27.56 o 
   7  22   0       11.86        3.45     14.12 o 
   1  23   0        0.08        1.09      8.31 o 
   2  23   0      160.82      150.09     16.17 o 
   3  23   0      147.72      141.98     18.26 o 
   4  23   0        3.82        1.19     11.35 o 
   5  23   0       50.07       42.32     15.69 o 
   6  23   0        3.95        3.40     13.27 o 
   7  23   0        4.21        9.54     13.59 o 
   0  24   0       72.05      103.83     25.96 o 
   1  24   0        7.33      -16.32     12.34 o 
   2  24   0       76.89       63.84     12.91 o 
   3  24   0       86.36       78.87     15.31 o 
   4  24   0       59.28       52.42     15.43 o 
   5  24   0       12.06       17.72     13.96 o 
   6  24   0       63.93       59.45     18.48 o 
   1  25   0      183.08      213.71     25.13 o 
   2  25   0       15.15        3.03     16.59 o 
   3  25   0       20.20        8.87     10.81 o 
   4  25   0        3.23       18.66     13.23 o 
   5  25   0        7.35        8.96     13.05 o 
   6  25   0        0.06        5.71     23.65 o 
   0  26   0      532.55      511.34     45.24 o 
   1  26   0       82.82       97.17     20.63 o 
   2  26   0       94.25      109.85     15.73 o 
   3  26   0       17.22       43.17     14.06 o 
   4  26   0       96.72      107.21     23.15 o 
   5  26   0      232.94      200.34     23.98 o 
   6  26   0       56.10       46.45     17.78 o 
   1  27   0       16.20       21.88     14.95 o 
   2  27   0      345.01      313.61     30.40 o 
   3  27   0      140.34      152.70     19.29 o 
   4  27   0      140.84      128.89     19.29 o 
   5  27   0        0.01       16.37     13.79 o 
   6  27   0        4.93       17.20     15.90 o 
   0  28   0        8.29      -10.38     17.06 o 
   1  28   0       55.07       36.28     27.62 o 
   2  28   0       17.37        1.89     14.04 o 
   3  28   0      120.44      128.90     18.41 o 
   4  28   0       74.10       63.59     18.66 o 
   5  28   0        1.41       11.84     14.70 o 
   6  28   0        3.53       19.37     20.95 o 
   1  29   0        1.06       25.89     15.67 o 
   2  29   0        0.16        9.30     14.88 o 
   3  29   0      118.52      130.09     25.70 o 
   4  29   0      284.32      258.70     25.46 o 
   5  29   0        0.26        1.16     32.06 o 
   0  30   0       46.61       15.94     20.77 o 
   1  30   0      367.45      386.56     33.03 o 
   2  30   0       33.60       44.91     18.59 o 
   3  30   0       11.13       26.50     18.08 o 
   4  30   0        0.11        0.71     23.52 o 
   5  30   0       42.67       36.53     22.59 o 
   1  31   0        0.68        6.38     14.41 o 
   2  31   0      172.71      139.99     25.96 o 
   3  31   0       60.58       66.95     21.56 o 
   4  31   0        9.96       22.70     18.85 o 
   5  31   0        5.28        7.73     16.45 o 
   0  32   0       37.21       14.46     22.25 o 
   1  32   0        6.03       17.42     16.61 o 
   2  32   0        1.76       10.82     14.88 o 
   3  32   0       24.63       34.24     20.40 o 
   4  32   0        9.43       16.48     22.25 o 
   5  32   0       15.29       22.62     21.19 o 
   1  33   0        0.88        9.71     16.00 o 
   2  33   0       15.40       11.46     16.52 o 
   3  33   0        8.95        8.66     16.21 o 
   4  33   0       22.20       28.59     22.99 o 
   0  34   0      142.75      155.37     35.60 o 
   1  34   0       20.48       40.93     17.84 o 
   2  34   0       19.51       34.94     18.74 o 
   3  34   0       51.13       60.09     21.90 o 
   4  34   0       84.91      119.30     36.71 o 
   1  35   0       91.08       92.17     22.54 o 
   2  35   0        5.48       32.25     18.35 o 
   3  35   0       96.93       79.55     32.26 o 
   0  36   0       21.36       55.25     27.44 o 
   1  36   0       59.83       88.12     21.36 o 
   2  36   0        0.00       57.32     21.12 o 
   3  36   0        5.63       15.60     19.43 o 
   1  37   0        0.01       77.67     33.56 o 
   2  37   0       78.09      100.51     25.40 o 
   3  37   0        0.31       36.80     25.77 o 
   0  38   0       21.63       69.71     28.92 o 
   1  38   0       69.58       82.11     23.07 o 
   1  39   0        3.75       67.26     20.00 o 
  -7   0   1        1.31        3.71     27.44 o 
  -5   0   1      307.48      322.21     24.03 o 
  -3   0   1      775.56      870.42     26.73 o 
  -1   0   1       96.55       88.20      6.15 o 
   1   0   1      496.21      486.62     14.31 o 
   3   0   1     1685.16     1546.75     38.84 o 
   5   0   1      122.74      129.88     19.04 o 
   7   0   1        1.59       16.48     16.39 o 
  -8   1   1        4.44       20.82     12.73 o 
  -7   1   1       44.58       72.95     14.11 o 
  -6   1   1       12.60       21.92      9.40 o 
  -5   1   1        3.58        4.90      6.69 o 
  -4   1   1     4011.81     3832.77     50.07 o 
  -3   1   1      109.31      143.30      9.24 o 
  -2   1   1    32704.64    31353.51    240.18 o 
  -1   1   1     1163.66     1158.26     33.27 o 
   0   1   1     1325.27     1356.57     19.53 o 
   1   1   1      129.82      104.65      5.93 o 
   2   1   1     1271.34     1232.45     21.06 o 
   3   1   1        0.24       17.68      9.42 o 
   4   1   1      126.83      155.81     11.88 o 
   5   1   1       44.52       53.10     10.39 o 
   6   1   1       33.19       20.43      9.75 o 
   7   1   1       21.14        1.85     11.13 o 
   8   1   1       40.03       42.27     25.00 o 
  -8   2   1       16.09       16.13     13.91 o 
  -7   2   1       61.32       64.24     14.61 o 
  -6   2   1      135.04      146.67     15.84 o 
  -5   2   1        4.13       12.28      9.01 o 
  -4   2   1     6069.44     5927.65     67.15 o 
  -3   2   1      308.72      333.41     12.25 o 
  -2   2   1     8677.45     8255.49     72.98 o 
  -1   2   1     2536.13     2503.13     24.28 o 
   0   2   1    20031.34    20436.40    204.25 o 
   1   2   1      206.76      187.69      7.22 o 
   2   2   1      120.41      139.64     10.12 o 
   3   2   1       12.13       17.63     11.67 o 
   4   2   1       92.80       88.90     10.03 o 
   5   2   1      381.00      431.21     20.44 o 
   6   2   1      237.14      262.43     19.39 o 
   7   2   1        0.86        3.84     10.47 o 
   8   2   1        0.08       12.06     15.01 o 
  -8   3   1       24.52       41.84     19.78 o 
  -7   3   1        0.36       -6.35      9.87 o 
  -6   3   1     1061.66      965.57     28.81 o 
  -5   3   1       21.14       21.46      7.67 o 
  -4   3   1     3004.17     2898.21     42.22 o 
  -3   3   1     1613.42     1612.69     34.56 o 
  -2   3   1    16155.47    15669.19    142.87 o 
  -1   3   1     2480.77     2387.01     35.45 o 
   0   3   1     2030.13     2048.10     22.64 o 
   1   3   1     2749.80     2717.13     36.24 o 
   2   3   1       25.96       30.99      5.17 o 
   3   3   1     1754.39     1755.59     29.39 o 
   4   3   1       20.85       24.01      7.41 o 
   5   3   1       23.76       25.14      9.11 o 
   6   3   1        4.66        8.48      9.28 o 
   7   3   1        4.57       17.33     12.34 o 
   8   3   1        0.90        4.51     17.82 o 
  -8   4   1       67.04       77.40     23.40 o 
  -7   4   1        0.47      -14.38      9.66 o 
  -6   4   1     1215.96     1213.83     35.97 o 
  -5   4   1      252.67      257.64     15.61 o 
  -4   4   1     1790.71     1850.47     48.54 o 
  -3   4   1       17.49       31.95      6.20 o 
  -2   4   1     8447.19     8020.60     70.76 o 
  -1   4   1      483.90      457.11     10.84 o 
   0   4   1     1454.56     1523.13     16.35 o 
   1   4   1     4749.52     4625.80     53.05 o 
   2   4   1      145.83      149.96      9.44 o 
   3   4   1       15.10       31.59      6.43 o 
   4   4   1      275.54      321.94     16.02 o 
   5   4   1        0.58        6.80      7.82 o 
   6   4   1       16.04       37.08     12.56 o 
   7   4   1        3.50       25.48     12.71 o 
   8   4   1        1.98       33.19     15.52 o 
  -8   5   1      194.41      195.09     24.25 o 
  -7   5   1        2.13        7.29      9.20 o 
  -6   5   1       35.84       66.40     13.02 o 
  -5   5   1        4.11        5.36      7.28 o 
  -4   5   1     5487.19     5215.06     68.92 o 
  -3   5   1      336.36      317.95     11.52 o 
  -2   5   1     2774.38     2669.51     31.36 o 
  -1   5   1     5204.39     4984.20     67.33 o 
   0   5   1       31.87       40.30      3.73 o 
   1   5   1     2095.90     1963.92     23.30 o 
   2   5   1        2.50       -1.07      3.85 o 
   3   5   1      290.90      288.43     16.62 o 
   4   5   1       81.33       89.06     10.90 o 
   5   5   1       10.33       19.57      9.50 o 
   6   5   1        6.28        7.94     12.45 o 
   7   5   1       70.41       81.07     13.23 o 
   8   5   1       39.40       71.92     28.14 o 
  -8   6   1      120.46      139.78     21.28 o 
  -7   6   1        0.64        3.49     16.03 o 
  -6   6   1       99.67      114.94     13.50 o 
  -5   6   1       23.29       12.22      7.95 o 
  -4   6   1      647.23      636.14     18.34 o 
  -3   6   1      414.44      391.34     12.51 o 
  -2   6   1      312.46      280.47      8.87 o 
  -1   6   1     4088.67     3827.72     71.94 o 
   0   6   1      850.76      719.92     11.31 o 
   1   6   1       10.85        8.87      3.96 o 
   2   6   1       76.41       85.31      8.30 o 
   3   6   1        9.80        5.08      5.50 o 
   4   6   1      423.10      400.74     16.51 o 
   5   6   1      202.94      210.01     15.54 o 
   6   6   1       18.85       22.84     10.49 o 
   7   6   1        4.19       27.45     20.66 o 
   8   6   1        6.20       24.38     16.85 o 
  -8   7   1        3.09       17.64     14.41 o 
  -7   7   1        1.55        7.08     11.84 o 
  -6   7   1      566.53      525.94     23.62 o 
  -5   7   1        0.26       -2.89     12.10 o 
  -4   7   1       16.63       13.71     11.19 o 
  -3   7   1       52.02       61.87      6.99 o 
  -2   7   1     2031.66     1913.20     24.03 o 
  -1   7   1      108.60      101.48     10.17 o 
   0   7   1      955.39      872.66     16.17 o 
   1   7   1        8.18        0.15      3.52 o 
   2   7   1     1500.57     1473.16     23.04 o 
   3   7   1       69.73       70.17      9.53 o 
   4   7   1        0.70        1.79      5.89 o 
   5   7   1        4.26        3.23      7.94 o 
   6   7   1      144.31      128.80     14.56 o 
   7   7   1        0.02       27.13     12.97 o 
   8   7   1        5.30       22.74     20.30 o 
  -8   8   1       98.75       89.40     19.37 o 
  -7   8   1       30.11       31.45     14.12 o 
  -6   8   1       33.95       30.43     12.09 o 
  -5   8   1       58.09       49.57      9.29 o 
  -4   8   1        6.91       13.85      6.96 o 
  -3   8   1       84.12       73.36      7.20 o 
  -2   8   1      181.14      177.61      6.98 o 
  -1   8   1      944.77      841.79     17.64 o 
   0   8   1      679.11      606.10     11.26 o 
   1   8   1     2801.31     2688.35     51.22 o 
   2   8   1      295.97      303.41     10.97 o 
   3   8   1      319.50      309.90     13.04 o 
   4   8   1       22.07       16.84      7.18 o 
   5   8   1       20.91       37.58     10.06 o 
   6   8   1        0.04        7.36      9.69 o 
   7   8   1        0.65       22.38     27.32 o 
   8   8   1       21.65       39.03     18.16 o 
  -8   9   1        0.01       17.00     20.53 o 
  -7   9   1       81.01       71.96     17.04 o 
  -6   9   1        7.55       10.11     12.35 o 
  -5   9   1       25.42       29.37      8.52 o 
  -4   9   1      868.17      832.31     20.64 o 
  -3   9   1       70.47       67.65      7.11 o 
  -2   9   1       16.37       13.81      6.17 o 
  -1   9   1       10.27        9.84      5.11 o 
   0   9   1      536.52      498.97     13.72 o 
   1   9   1       73.49       82.80     12.15 o 
   2   9   1      282.35      267.88     10.76 o 
   3   9   1      360.41      347.19     13.54 o 
   4   9   1        2.93       -3.31      5.98 o 
   5   9   1        0.57       -7.76      7.18 o 
   6   9   1       20.74       37.37     15.31 o 
   7   9   1       50.02       45.08     21.81 o 
   8   9   1       36.14       54.72     16.41 o 
  -8  10   1        0.02       13.70     26.65 o 
  -7  10   1      221.24      238.58     24.33 o 
  -6  10   1      123.97      122.52     17.74 o 
  -5  10   1       73.63       67.07     12.88 o 
  -4  10   1       20.93       25.11      6.81 o 
  -3  10   1     1379.85     1341.86     22.71 o 
  -2  10   1       28.00       42.94      7.71 o 
  -1  10   1     1450.72     1302.76     23.90 o 
   0  10   1      198.96      213.21     13.86 o 
   1  10   1        1.09       -3.51      3.52 o 
   2  10   1      161.75      176.61     13.38 o 
   3  10   1      592.32      631.03     17.53 o 
   4  10   1        2.18        2.18      5.92 o 
   5  10   1        3.79       12.63      8.01 o 
   6  10   1        0.75       18.11     11.77 o 
   7  10   1       23.48       28.69     14.35 o 
   8  10   1       12.11       49.50     16.41 o 
  -8  11   1        0.01       -2.51     13.00 o 
  -7  11   1       45.85       32.72     14.38 o 
  -6  11   1        0.00        7.75     10.19 o 
  -5  11   1      280.11      300.02     21.55 o 
  -4  11   1       31.33       32.52      7.19 o 
  -3  11   1       71.82       70.40      6.80 o 
  -2  11   1       10.74       12.58      6.71 o 
  -1  11   1        1.49       -2.32      5.18 o 
   0  11   1      521.19      498.96     11.29 o 
   1  11   1      640.78      569.16     16.00 o 
   2  11   1      568.34      546.33     19.61 o 
   3  11   1       45.39       44.12      7.65 o 
   4  11   1        0.01        3.46      6.36 o 
   5  11   1        6.17       10.65      9.88 o 
   6  11   1       55.01       48.10     19.47 o 
   7  11   1       57.79       29.20     22.35 o 
  -8  12   1       15.82      -14.99     12.72 o 
  -7  12   1        0.54       14.34     13.31 o 
  -6  12   1       37.85       40.15     24.10 o 
  -5  12   1      198.18      213.32     21.53 o 
  -4  12   1        9.93       14.67      9.30 o 
  -3  12   1      220.16      247.49     12.42 o 
  -2  12   1      547.13      524.71     17.93 o 
  -1  12   1     1940.36     1880.78     52.63 o 
   0  12   1      276.33      254.61     10.97 o 
   1  12   1     1324.92     1436.55     21.63 o 
   2  12   1      693.59      736.37     16.59 o 
   3  12   1       36.78       32.70      7.09 o 
   4  12   1      202.55      221.48     14.20 o 
   5  12   1        0.04       12.10      9.92 o 
   6  12   1        0.53       15.03     11.76 o 
   7  12   1        0.07       -0.23     11.89 o 
  -8  13   1        0.89       -3.55     14.42 o 
  -7  13   1        0.01        0.37     12.50 o 
  -6  13   1        7.44        9.45     10.88 o 
  -5  13   1      323.76      322.68     22.37 o 
  -4  13   1      156.11      153.25     15.38 o 
  -3  13   1     1582.74     1521.21     34.35 o 
  -2  13   1      445.35      440.35     16.74 o 
  -1  13   1       54.26       56.13      8.00 o 
   0  13   1        1.66        1.15      5.94 o 
   1  13   1        1.29       15.45      5.08 o 
   2  13   1        0.43        5.62      9.38 o 
   3  13   1      763.44      691.09     18.49 o 
   4  13   1       44.87       68.37     12.93 o 
   5  13   1      192.60      179.44     18.89 o 
   6  13   1        0.95       30.26     13.38 o 
   7  13   1       44.51       31.54     28.76 o 
  -8  14   1        0.01       -7.73     13.24 o 
  -7  14   1        0.89       11.55     12.98 o 
  -6  14   1       62.66       50.59     18.93 o 
  -5  14   1       28.04       16.40     11.73 o 
  -4  14   1      119.48      140.43     16.98 o 
  -3  14   1       12.52       22.25      8.48 o 
  -2  14   1      900.53      867.49     23.79 o 
  -1  14   1       29.31       18.57     13.02 o 
   0  14   1       10.65        3.62      4.01 o 
   1  14   1       49.00       51.08      6.19 o 
   2  14   1       91.80      110.18      8.45 o 
   3  14   1      141.11      161.96     11.17 o 
   4  14   1      363.11      349.10     22.36 o 
   5  14   1      163.23      221.12     20.61 o 
   6  14   1       25.57       18.77     12.77 o 
   7  14   1       33.85       45.59     17.25 o 
  -8  15   1        0.01       12.31     15.84 o 
  -7  15   1       10.80       15.76     13.21 o 
  -6  15   1        0.01        9.73     11.82 o 
  -5  15   1      122.36       84.77     27.30 o 
  -4  15   1       49.77       57.03     12.37 o 
  -3  15   1     1141.84     1094.62     33.04 o 
  -2  15   1      981.14      930.91     26.79 o 
  -1  15   1      972.04      960.29     24.32 o 
   0  15   1     3942.99     4200.33     44.21 o 
   1  15   1     3067.84     3324.09     43.36 o 
   2  15   1      434.23      418.60     13.09 o 
   3  15   1        1.91       -0.21      8.16 o 
   4  15   1       77.08       73.86     14.00 o 
   5  15   1       92.31      112.86     20.31 o 
   6  15   1       22.78       52.35     15.34 o 
   7  15   1       12.40       17.86     15.57 o 
  -8  16   1        1.51       -3.53     14.41 o 
  -7  16   1       18.67       37.57     15.08 o 
  -6  16   1        6.33       -0.51     11.66 o 
  -5  16   1      243.65      262.61     22.02 o 
  -4  16   1        0.19       -0.41      8.98 o 
  -3  16   1       25.67       22.62      9.96 o 
  -2  16   1     1037.68     1123.15     40.64 o 
  -1  16   1     1596.08     1589.00     50.98 o 
   0  16   1       65.57       57.23      6.15 o 
   1  16   1     1411.21     1466.66     26.19 o 
   2  16   1      128.55      140.57      9.34 o 
   3  16   1      634.75      591.03     26.12 o 
   4  16   1      145.55      120.27     16.11 o 
   5  16   1       27.23       32.14     12.92 o 
   6  16   1      101.55       88.46     18.15 o 
   7  16   1       65.26       33.89     20.40 o 
  -8  17   1       42.26       37.88     15.48 o 
  -7  17   1        1.00       13.57     14.58 o 
  -6  17   1        0.01       10.00     11.57 o 
  -5  17   1       16.45        8.92     10.99 o 
  -4  17   1      340.81      306.53     21.73 o 
  -3  17   1        3.32        1.35      8.84 o 
  -2  17   1      141.93      167.70     13.92 o 
  -1  17   1      670.10      712.64     21.23 o 
   0  17   1      232.19      263.41     10.54 o 
   1  17   1      212.87      236.17     16.27 o 
   2  17   1      460.80      467.97     20.00 o 
   3  17   1       45.73       64.80     12.85 o 
   4  17   1      656.61      660.11     40.83 o 
   5  17   1        2.05       24.66     12.51 o 
   6  17   1       23.70       41.78     15.33 o 
   7  17   1       81.59       48.55     17.87 o 
  -7  18   1      101.61       81.41     18.54 o 
  -6  18   1       18.22       24.04     14.37 o 
  -5  18   1       61.03       71.25     15.52 o 
  -4  18   1        1.10       -4.05     13.72 o 
  -3  18   1      130.15      157.51     16.01 o 
  -2  18   1       76.87       97.13     12.35 o 
  -1  18   1     1056.67     1016.72     25.78 o 
   0  18   1      596.59      609.94     15.00 o 
   1  18   1       21.72       12.05      5.40 o 
   2  18   1      296.46      324.98     44.87 o 
   3  18   1      161.08      180.87     17.09 o 
   4  18   1        4.47       10.67     10.80 o 
   5  18   1      455.09      417.07     27.65 o 
   6  18   1       15.90       28.05     15.01 o 
   7  18   1        9.27        2.70     15.35 o 
  -7  19   1        0.00       -7.78     13.90 o 
  -6  19   1       14.78      -14.62     12.80 o 
  -5  19   1       22.99       34.02     13.39 o 
  -4  19   1        0.25       14.07     10.33 o 
  -3  19   1      421.50      411.69     22.07 o 
  -2  19   1      253.83      221.15     20.66 o 
  -1  19   1      283.62      274.59     17.00 o 
   0  19   1      203.76      227.14     10.65 o 
   1  19   1        0.31       -5.06      6.64 o 
   2  19   1      584.98      588.71     23.24 o 
   3  19   1      240.51      264.11     20.18 o 
   4  19   1       17.97        5.74     10.87 o 
   5  19   1       25.98       37.28     23.03 o 
   6  19   1       32.88       24.66     15.01 o 
   7  19   1       32.00       26.71     17.66 o 
  -7  20   1        0.13      -19.63     13.09 o 
  -6  20   1       43.74       30.46     15.20 o 
  -5  20   1       15.17        9.87     19.96 o 
  -4  20   1       43.60       20.66     11.00 o 
  -3  20   1      135.45      143.00     16.43 o 
  -2  20   1      585.09      548.50     21.78 o 
  -1  20   1      172.08      164.54     13.49 o 
   0  20   1      662.01      610.78     15.75 o 
   1  20   1       34.98       25.71     10.20 o 
   2  20   1       94.00      106.48     13.57 o 
   3  20   1      518.18      481.78     24.50 o 
   4  20   1      147.64      168.78     19.09 o 
   5  20   1       34.81       29.18     14.57 o 
   6  20   1       65.09       47.33     16.20 o 
   7  20   1        5.91       -5.86     14.23 o 
  -7  21   1       24.43       30.96     16.73 o 
  -6  21   1       18.82       13.91     12.67 o 
  -5  21   1      257.73      277.46     27.03 o 
  -4  21   1        1.96      -12.45      9.94 o 
  -3  21   1      323.80      337.65     21.99 o 
  -2  21   1       10.16        2.24     10.58 o 
  -1  21   1        5.97       -0.61      9.73 o 
   0  21   1        0.83        1.22      7.18 o 
   1  21   1       68.55       56.29     10.62 o 
   2  21   1       98.56      116.90     14.71 o 
   3  21   1      175.26      198.08     19.16 o 
   4  21   1       91.57      107.92     18.01 o 
   5  21   1       38.79       22.76     14.04 o 
   6  21   1        0.59      -10.93     12.49 o 
  -7  22   1        2.62        5.19     20.54 o 
  -6  22   1        9.74       11.81     13.92 o 
  -5  22   1       26.79       18.50     12.76 o 
  -4  22   1        0.39       14.49     11.56 o 
  -3  22   1       20.34       34.10     11.48 o 
  -2  22   1      509.93      486.26     22.02 o 
  -1  22   1       10.32        7.89      8.50 o 
   0  22   1      850.54      863.73     35.52 o 
   1  22   1      477.61      453.38     33.10 o 
   2  22   1       68.48      111.58     17.12 o 
   3  22   1       85.06       74.73     20.94 o 
   4  22   1      159.92      171.89     26.70 o 
   5  22   1       33.55       28.44     21.65 o 
   6  22   1        0.68        5.86     14.92 o 
  -7  23   1       37.92       22.27     16.87 o 
  -6  23   1       13.42        4.97     13.95 o 
  -5  23   1        0.09        8.15     12.70 o 
  -4  23   1       63.14       70.72     15.21 o 
  -3  23   1       91.74       79.05     16.53 o 
  -2  23   1       56.31       40.34     11.86 o 
  -1  23   1       72.83       77.07     11.54 o 
   0  23   1      822.69      742.20     35.23 o 
   1  23   1      543.92      548.05     22.69 o 
   2  23   1      735.82      680.63     33.35 o 
   3  23   1      144.64      143.01     21.53 o 
   4  23   1       22.42        6.72     16.07 o 
   5  23   1        1.14        6.28     25.35 o 
   6  23   1        6.80        0.28     25.54 o 
  -7  24   1        0.41       12.75     15.10 o 
  -6  24   1        0.45        1.75     14.27 o 
  -5  24   1       10.70       12.90     12.75 o 
  -4  24   1        5.20       13.56     12.67 o 
  -3  24   1       95.25      114.19     16.51 o 
  -2  24   1        1.63        9.63     10.72 o 
  -1  24   1       58.64       44.42     14.35 o 
   0  24   1      144.09      133.98     20.45 o 
   1  24   1       48.28       25.15     16.05 o 
   2  24   1       14.80       36.82     12.38 o 
   3  24   1       10.97       11.75     16.81 o 
   4  24   1        0.01        2.11     13.49 o 
   5  24   1       18.11       -3.89     17.00 o 
   6  24   1        0.72        8.24     14.80 o 
  -6  25   1        0.10       16.11     16.17 o 
  -5  25   1        7.57       15.61     14.32 o 
  -4  25   1      171.90      220.22     22.20 o 
  -3  25   1        0.30       16.17     10.97 o 
  -2  25   1       60.60       39.30     12.64 o 
  -1  25   1      287.22      278.70     26.48 o 
   0  25   1      218.02      219.45     24.11 o 
   1  25   1        0.33        1.78     14.67 o 
   2  25   1      761.36      742.09     28.76 o 
   3  25   1       27.79       21.85     13.28 o 
   4  25   1       68.21       50.51     15.76 o 
   5  25   1       16.33       33.85     15.66 o 
   6  25   1        0.30        1.07     15.41 o 
  -6  26   1        4.45       24.89     15.83 o 
  -5  26   1       10.44       16.79     14.60 o 
  -4  26   1       66.68       47.35     15.59 o 
  -3  26   1       29.50       27.89     17.41 o 
  -2  26   1      108.24      106.48     15.44 o 
  -1  26   1      291.26      326.76     35.41 o 
   0  26   1      482.36      392.31     43.01 o 
   1  26   1      382.86      419.70     31.72 o 
   2  26   1      191.83      243.25     26.80 o 
   3  26   1        9.12       -2.13     12.20 o 
   4  26   1       92.74       88.68     18.47 o 
   5  26   1        0.78       -8.85     13.79 o 
   6  26   1        0.19       22.38     22.95 o 
  -6  27   1       33.41       28.75     18.49 o 
  -5  27   1       19.06       20.09     14.85 o 
  -4  27   1        0.85        1.02     13.52 o 
  -3  27   1      210.55      183.16     19.58 o 
  -2  27   1        1.13       -3.86     14.88 o 
  -1  27   1      263.77      285.28     44.68 o 
   0  27   1       86.36       49.82     19.10 o 
   1  27   1      144.75      179.05     25.21 o 
   2  27   1      127.69      129.99     23.42 o 
   3  27   1      398.86      398.82     27.35 o 
   4  27   1      107.94      100.80     19.73 o 
   5  27   1       24.16       25.43     16.46 o 
  -6  28   1       53.07       27.85     21.07 o 
  -5  28   1        8.82       10.60     14.44 o 
  -4  28   1       32.81       35.41     15.51 o 
  -3  28   1       20.25       25.13     12.71 o 
  -2  28   1        0.44       10.01     15.67 o 
  -1  28   1        9.99       26.59     25.03 o 
   0  28   1      108.15       89.55     22.25 o 
   1  28   1      683.01      633.88     36.82 o 
   2  28   1      337.63      310.52     31.40 o 
   3  28   1      286.05      336.98     57.10 o 
   4  28   1      140.19      120.06     20.49 o 
   5  28   1       54.90       51.18     19.15 o 
  -6  29   1        0.22        3.81     18.24 o 
  -5  29   1       28.12        9.35     23.53 o 
  -4  29   1       31.11       34.56     19.51 o 
  -3  29   1        3.32        7.67     30.22 o 
  -2  29   1        2.18      -20.25     13.50 o 
  -1  29   1      362.04      356.73     31.59 o 
   0  29   1      161.95      134.84     32.07 o 
   1  29   1        3.41       26.85     16.26 o 
   2  29   1      284.20      183.22     26.71 o 
   3  29   1       77.49       66.68     22.54 o 
   4  29   1       16.61       33.21     16.24 o 
   5  29   1       39.66       23.67     18.08 o 
  -5  30   1       27.68       30.26     19.11 o 
  -4  30   1        0.20        4.31     13.09 o 
  -3  30   1        5.09       10.63     16.66 o 
  -2  30   1      251.37      213.75     35.23 o 
  -1  30   1       33.70       53.90     27.25 o 
   0  30   1       28.98       36.56     24.66 o 
   1  30   1      166.83      166.62     25.40 o 
   2  30   1       29.83       18.05     17.72 o 
   3  30   1        1.58        9.61     28.92 o 
   4  30   1        3.67      -18.59     32.63 o 
   5  30   1       26.02       20.91     17.49 o 
  -5  31   1       16.00       25.22     17.75 o 
  -4  31   1       47.17       52.84     22.80 o 
  -3  31   1      188.22      201.32     29.72 o 
  -2  31   1       15.89       38.72     21.14 o 
  -1  31   1        0.02       20.95     16.26 o 
   0  31   1      114.49      120.20     22.59 o 
   1  31   1       75.85       45.50     40.05 o 
   2  31   1        0.20        4.48     29.11 o 
   3  31   1        3.15        3.94     23.92 o 
   4  31   1       79.29       36.14     22.43 o 
  -5  32   1        5.32       13.04     17.64 o 
  -4  32   1        9.75       33.31     20.57 o 
  -3  32   1       50.44       35.39     19.88 o 
  -2  32   1        3.04       38.24     17.56 o 
  -1  32   1       59.70       75.34     19.40 o 
   0  32   1       55.36      100.67     22.36 o 
   1  32   1        1.69        9.67     15.20 o 
   2  32   1        0.94       31.59     18.38 o 
   3  32   1       26.09       41.64     21.32 o 
   4  32   1       20.32       25.10     21.88 o 
  -4  33   1        6.08       26.27     28.55 o 
  -3  33   1        9.83       55.51     21.27 o 
  -2  33   1       24.94       30.59     19.35 o 
  -1  33   1        0.02       22.69     15.63 o 
   0  33   1       23.07       46.92     16.95 o 
   1  33   1       15.27       30.27     17.69 o 
   2  33   1      157.97      187.61     28.98 o 
   3  33   1        7.94       27.98     20.66 o 
   4  33   1       22.08       53.96     22.77 o 
  -4  34   1        4.00       24.18     28.92 o 
  -3  34   1       11.29       18.15     32.07 o 
  -2  34   1        1.83       33.13     21.51 o 
  -1  34   1      183.96      199.11     27.92 o 
   0  34   1        8.56       42.58     27.25 o 
   1  34   1       50.12       46.96     26.14 o 
   2  34   1       11.82       50.47     18.85 o 
   3  34   1       67.61      105.08     26.55 o 
  -4  35   1       64.11       99.61     35.41 o 
  -3  35   1        0.14       21.42     17.86 o 
  -2  35   1       20.11       46.26     19.11 o 
  -1  35   1        6.62       50.74     28.00 o 
   0  35   1       48.98      100.28     31.33 o 
   1  35   1        0.31       22.26     16.29 o 
   2  35   1       91.78      139.50     26.61 o 
   3  35   1       18.07       47.52     28.55 o 
  -3  36   1       10.54       62.46     22.09 o 
  -2  36   1       57.27       95.54     36.90 o 
  -1  36   1       86.05      129.55     25.96 o 
   0  36   1       49.92       72.31     20.30 o 
   1  36   1       11.12       39.38     19.09 o 
   2  36   1        4.76       30.98     18.98 o 
   3  36   1       18.63       34.31     24.66 o 
  -3  37   1       61.95      106.72     45.05 o 
  -2  37   1        3.61       48.77     19.50 o 
  -1  37   1        1.79       30.29     21.69 o 
   0  37   1       16.54       71.03     22.80 o 
   1  37   1      155.23      227.32     31.03 o 
   2  37   1        0.66       51.93     20.40 o 
  -2  38   1       12.78       77.88     22.91 o 
  -1  38   1        0.53       51.68     18.53 o 
   0  38   1       57.27       91.93     21.69 o 
   1  38   1        5.56       55.52     18.52 o 
   0  39   1        0.07       45.62     17.11 o 
  -8   0   2        0.17        8.22     17.14 o 
  -6   0   2      177.92      201.79     23.19 o 
  -4   0   2      190.88      255.85     19.19 o 
  -2   0   2      721.93      706.24     23.73 o 
   0   0   2      482.29      464.25     19.65 o 
   2   0   2      288.13      298.98     15.93 o 
   4   0   2     1243.62     1233.64     40.58 o 
   6   0   2       21.12       33.64     16.72 o 
  -9   1   2        0.04        4.30     24.84 o 
  -8   1   2        0.03       -5.99     12.06 o 
  -7   1   2        8.55        0.39     10.29 o 
  -6   1   2      137.86      138.72     14.53 o 
  -5   1   2       32.68       23.33      8.05 o 
  -4   1   2      790.18      771.06     20.29 o 
  -3   1   2      125.24      123.24     15.20 o 
  -2   1   2     2326.85     2509.56     29.49 o 
  -1   1   2      547.19      563.27     14.94 o 
   0   1   2     3090.21     3124.62     46.17 o 
   1   1   2     1913.72     1828.42     23.83 o 
   2   1   2        1.01       47.04     16.54 o 
   3   1   2      251.69      258.81     15.20 o 
   4   1   2      433.60      455.49     17.95 o 
   5   1   2        4.49       -2.78      8.06 o 
   6   1   2       25.49       33.65     11.81 o 
   7   1   2       16.01        5.89     15.03 o 
  -9   2   2        1.61       38.16     32.94 o 
  -8   2   2       83.64       62.22     17.21 o 
  -7   2   2       19.38        1.91     10.86 o 
  -6   2   2      394.16      435.66     25.53 o 
  -5   2   2        0.50        5.23      6.86 o 
  -4   2   2      565.30      595.39     24.41 o 
  -3   2   2      427.46      399.55     12.94 o 
  -2   2   2     1819.67     1797.46     23.44 o 
  -1   2   2     2648.80     2788.00     32.06 o 
   0   2   2      757.57      672.73     24.71 o 
   1   2   2      888.07      978.14     16.63 o 
   2   2   2     1851.46     1743.13     35.97 o 
   3   2   2       96.08      123.35     10.40 o 
   4   2   2       88.83      106.91     12.10 o 
   5   2   2      139.80      123.37     13.63 o 
   6   2   2       83.88       75.18     14.02 o 
   7   2   2        7.06       11.36     13.44 o 
  -9   3   2       12.91       41.66     32.81 o 
  -8   3   2      101.73      135.12     38.23 o 
  -7   3   2        8.87       -1.54     11.38 o 
  -6   3   2      105.95      157.03     15.06 o 
  -5   3   2       23.53       19.55      7.94 o 
  -4   3   2     1351.64     1420.66     27.84 o 
  -3   3   2       34.42       47.31     10.37 o 
  -2   3   2     1600.77     1559.26     26.03 o 
  -1   3   2      308.15      287.07      9.11 o 
   0   3   2     3692.13     3817.60     86.65 o 
   1   3   2      174.17      226.51     10.83 o 
   2   3   2     1074.31     1063.37     20.60 o 
   3   3   2     1384.05     1358.14     27.01 o 
   4   3   2       14.11       16.54      8.08 o 
   5   3   2       37.02       24.14      9.42 o 
   6   3   2       35.76       48.75     12.16 o 
   7   3   2       42.45       30.79     16.70 o 
  -9   4   2        1.24       21.67     22.06 o 
  -8   4   2      114.89      143.66     23.20 o 
  -7   4   2        2.21        8.06     11.69 o 
  -6   4   2      383.31      408.65     23.84 o 
  -5   4   2       41.62       43.62     10.16 o 
  -4   4   2      773.18      769.24     22.54 o 
  -3   4   2      176.03      147.47     11.45 o 
  -2   4   2       14.28       16.74      5.67 o 
  -1   4   2     3950.72     3966.88     49.35 o 
   0   4   2        2.71        6.42      4.98 o 
   1   4   2     1584.95     1654.22     22.66 o 
   2   4   2       52.36       75.55      8.31 o 
   3   4   2      347.16      353.28     14.53 o 
   4   4   2       61.79       78.63     10.89 o 
   5   4   2       12.95       14.53      9.04 o 
   6   4   2       22.91       22.49     12.05 o 
   7   4   2       13.14       26.65     14.28 o 
  -9   5   2        0.50       16.03     17.59 o 
  -8   5   2        4.67       54.35     20.42 o 
  -7   5   2       20.53       41.76     14.17 o 
  -6   5   2     1554.68     1417.00     34.06 o 
  -5   5   2       66.97       73.77     10.24 o 
  -4   5   2      438.97      443.42     16.61 o 
  -3   5   2      217.11      222.10     10.31 o 
  -2   5   2      802.85      749.67     17.15 o 
  -1   5   2      385.93      351.04      9.90 o 
   0   5   2     1362.63     1224.20     16.61 o 
   1   5   2      557.99      555.71     20.41 o 
   2   5   2     1446.83     1365.98     23.56 o 
   3   5   2      175.83      208.31     22.57 o 
   4   5   2        0.20        7.39      7.70 o 
   5   5   2        3.85        4.36      9.33 o 
   6   5   2       58.03       66.25     14.52 o 
   7   5   2        8.37       45.85     13.56 o 
  -8   6   2      323.30      328.80     45.74 o 
  -7   6   2        0.93       20.67     12.91 o 
  -6   6   2      394.59      460.04     22.06 o 
  -5   6   2      130.11      156.76     13.06 o 
  -4   6   2      780.77      729.79     19.16 o 
  -3   6   2     1324.62     1237.81     21.78 o 
  -2   6   2       11.39       31.43      6.05 o 
  -1   6   2      926.56      945.36     17.61 o 
   0   6   2      144.46      169.54      7.35 o 
   1   6   2      196.94      221.64     13.81 o 
   2   6   2       60.36       64.77      7.34 o 
   3   6   2        6.98        9.98      5.91 o 
   4   6   2      375.01      414.35     19.54 o 
   5   6   2      101.66       95.21     12.70 o 
   6   6   2        2.93       19.79     10.97 o 
   7   6   2        9.25       28.24     17.36 o 
  -8   7   2      216.00      175.44     27.63 o 
  -7   7   2        2.55       16.04     12.88 o 
  -6   7   2        1.04       15.00     11.56 o 
  -5   7   2       26.53       25.40      8.22 o 
  -4   7   2       60.68       72.09      8.47 o 
  -3   7   2     1650.85     1617.61     25.32 o 
  -2   7   2       18.28       35.76      4.83 o 
  -1   7   2      301.80      310.01      8.51 o 
   0   7   2     1407.88     1429.45     19.28 o 
   1   7   2     4483.04     4363.03     45.02 o 
   2   7   2        0.26       -1.74      4.85 o 
   3   7   2       99.24      112.99     10.27 o 
   4   7   2        0.52       -2.26      6.77 o 
   5   7   2      136.85      126.21     14.93 o 
   6   7   2        1.40       15.06      9.81 o 
   7   7   2        1.02       23.96     16.22 o 
  -8   8   2       92.99      108.94     20.96 o 
  -7   8   2      197.78      241.95     27.84 o 
  -6   8   2      125.24       97.15     17.04 o 
  -5   8   2      192.64      216.81     14.46 o 
  -4   8   2       67.87       70.10      8.35 o 
  -3   8   2       83.54       98.02      7.50 o 
  -2   8   2      830.85      822.82     18.63 o 
  -1   8   2      351.34      345.31      9.08 o 
   0   8   2       11.14        7.70      3.99 o 
   1   8   2       48.58       53.70      7.33 o 
   2   8   2      481.29      476.50     14.31 o 
   3   8   2        9.68        9.15      6.12 o 
   4   8   2      276.86      277.27     15.92 o 
   5   8   2       97.62       87.52     12.59 o 
   6   8   2        0.91       16.18     10.16 o 
   7   8   2       17.39       24.11     33.74 o 
  -8   9   2       11.66       15.43     15.20 o 
  -7   9   2       74.78      103.98     22.77 o 
  -6   9   2        0.04       -7.45      9.98 o 
  -5   9   2      777.26      704.96     27.28 o 
  -4   9   2        9.02        5.29      5.83 o 
  -3   9   2       15.81       12.95      5.46 o 
  -2   9   2       19.81       25.81      4.34 o 
  -1   9   2       63.41       73.49      7.17 o 
   0   9   2      540.65      554.56     12.29 o 
   1   9   2       50.14       50.09      6.16 o 
   2   9   2      108.66      130.98      9.00 o 
   3   9   2        0.72        5.34      6.16 o 
   4   9   2        8.10        2.74      7.15 o 
   5   9   2        7.55       -0.39      7.40 o 
   6   9   2       30.52       49.70     12.47 o 
   7   9   2        1.00       25.97     15.30 o 
  -8  10   2        1.55       19.82     15.63 o 
  -7  10   2       10.69       14.05     12.40 o 
  -6  10   2      196.71      153.77     19.19 o 
  -5  10   2      312.54      348.22     22.30 o 
  -4  10   2      800.72      753.05     18.89 o 
  -3  10   2      149.82      155.87     12.77 o 
  -2  10   2     1156.07     1071.92     17.20 o 
  -1  10   2     1624.58     1638.85     21.69 o 
   0  10   2     1186.12     1265.71     19.51 o 
   1  10   2       44.18       35.57      6.90 o 
   2  10   2      563.23      560.85     15.53 o 
   3  10   2      254.53      292.07     16.81 o 
   4  10   2      150.98      157.46     17.84 o 
   5  10   2        0.55        8.48      8.66 o 
   6  10   2       67.95       64.69     26.70 o 
   7  10   2        0.33       19.65     14.73 o 
  -8  11   2        0.28       11.54     14.13 o 
  -7  11   2        1.48       -4.07     11.97 o 
  -6  11   2      135.20      137.14     18.95 o 
  -5  11   2       61.75       68.59     13.35 o 
  -4  11   2       18.69       20.99      9.37 o 
  -3  11   2      403.00      376.49     11.12 o 
  -2  11   2      161.81      163.94      7.67 o 
  -1  11   2       27.20       20.67      9.02 o 
   0  11   2     2775.22     2852.66     33.24 o 
   1  11   2      852.71      943.52     18.47 o 
   2  11   2      626.83      652.03     17.09 o 
   3  11   2       27.14       24.73      8.26 o 
   4  11   2        9.48       -3.08      7.21 o 
   5  11   2        0.05        3.32      8.61 o 
   6  11   2       14.21       26.47     13.25 o 
   7  11   2        0.22        1.78     14.03 o 
  -8  12   2        3.72       17.42     15.36 o 
  -7  12   2       26.36       31.02     15.23 o 
  -6  12   2        1.28       16.26     11.34 o 
  -5  12   2        0.96       -8.20     10.59 o 
  -4  12   2      247.63      245.71     39.62 o 
  -3  12   2      827.46      761.70     15.31 o 
  -2  12   2        4.48        2.34      4.39 o 
   0  12   2     2097.98     2270.75     35.00 o 
   1  12   2      461.22      512.30     16.54 o 
   2  12   2       77.08       80.73     11.21 o 
   3  12   2        3.68        4.96      7.12 o 
   4  12   2      838.06      760.73     22.99 o 
   5  12   2        9.29       10.41     10.63 o 
   6  12   2      238.96      276.85     24.39 o 
   7  12   2       61.63       79.34     17.81 o 
  -8  13   2        3.55       19.44     15.61 o 
  -7  13   2       14.33       15.20     13.54 o 
  -6  13   2        6.07        7.40     11.41 o 
  -5  13   2       18.02       17.54     10.36 o 
  -4  13   2      664.68      635.19     24.92 o 
  -3  13   2       37.48       59.43     10.24 o 
  -2  13   2      188.37      198.43     14.50 o 
  -1  13   2      410.37      414.85     16.06 o 
   0  13   2      425.99      366.92     11.94 o 
   1  13   2      111.86      165.55      9.66 o 
   2  13   2     1514.32     1494.38     26.62 o 
   3  13   2      461.94      466.17     19.50 o 
   4  13   2       82.71       72.21     12.76 o 
   5  13   2        9.43        0.90     11.39 o 
   6  13   2      182.26      191.53     22.33 o 
   7  13   2       47.72       66.26     18.23 o 
  -8  14   2        2.81       -1.51     13.74 o 
  -7  14   2       27.96       48.11     15.71 o 
  -6  14   2        7.97       -0.94     11.58 o 
  -5  14   2       47.84       48.54     13.72 o 
  -4  14   2       65.02       71.02     12.49 o 
  -3  14   2      180.67      167.59     15.82 o 
  -2  14   2      508.00      491.80     26.98 o 
  -1  14   2      996.94     1016.35     20.50 o 
   0  14   2      559.36      573.77     14.33 o 
   1  14   2       64.21       81.10      7.93 o 
   2  14   2      148.23      172.73     11.26 o 
   3  14   2       53.90       46.85      8.58 o 
   4  14   2      348.32      361.79     23.55 o 
   5  14   2      151.21      210.33     23.62 o 
   6  14   2      160.34      151.56     21.18 o 
   7  14   2       19.28       25.31     15.92 o 
  -8  15   2        2.00        0.20     15.18 o 
  -7  15   2        0.15        0.57     12.84 o 
  -6  15   2        3.40       -1.94     12.34 o 
  -5  15   2        3.63        3.37      9.44 o 
  -4  15   2        4.84       12.51     14.10 o 
  -3  15   2      125.10      160.50     14.78 o 
  -2  15   2       13.63       14.59      7.46 o 
  -1  15   2       48.59       51.38      6.77 o 
   0  15   2      412.66      414.90     18.29 o 
   1  15   2      877.11      843.20     21.95 o 
   2  15   2       59.47       81.66     14.40 o 
   3  15   2       19.49       13.30      8.62 o 
   4  15   2        6.14       -3.06      9.66 o 
   5  15   2      228.07      220.37     21.85 o 
   6  15   2       47.15       44.68     16.67 o 
   7  15   2        0.26       -2.70     14.48 o 
  -8  16   2        8.81       -9.73     15.41 o 
  -7  16   2       10.01       14.23     13.58 o 
  -6  16   2        2.62       18.55     11.62 o 
  -5  16   2        1.62       -0.82     12.74 o 
  -4  16   2      156.94      172.20     17.30 o 
  -3  16   2       52.70       58.67     11.30 o 
  -2  16   2      958.06      899.53     25.01 o 
  -1  16   2      609.91      644.69     17.88 o 
   0  16   2        9.20        5.03      5.07 o 
   1  16   2       13.22        7.16      5.84 o 
   2  16   2       24.91       16.04      6.61 o 
   3  16   2      566.45      483.51     28.40 o 
   4  16   2        7.68       14.35     11.44 o 
   5  16   2        0.10        4.76     11.89 o 
   6  16   2        3.77       31.15     15.07 o 
   7  16   2       50.33       61.64     18.39 o 
  -8  17   2        1.38       12.50     15.34 o 
  -7  17   2        6.67       -4.86     13.90 o 
  -6  17   2       21.58       16.52     13.77 o 
  -5  17   2      131.04      145.33     21.77 o 
  -4  17   2       52.83       34.16     11.98 o 
  -3  17   2      483.14      458.00     22.71 o 
  -2  17   2       47.26       62.34     10.88 o 
  -1  17   2      321.37      315.73     21.02 o 
   0  17   2        2.20        7.80      5.57 o 
   1  17   2      321.99      323.76     13.46 o 
   2  17   2      202.48      202.29     12.52 o 
   3  17   2      180.38      169.52     17.61 o 
   4  17   2       13.55       16.42     12.02 o 
   5  17   2       13.40        5.99     12.05 o 
   6  17   2        2.12       31.49     15.84 o 
  -8  18   2        8.23       13.21     17.34 o 
  -7  18   2        0.02       16.81     14.84 o 
  -6  18   2       16.56       28.27     13.96 o 
  -5  18   2      156.94      180.32     22.26 o 
  -4  18   2      105.86      128.21     16.68 o 
  -3  18   2      435.25      458.14     21.43 o 
  -2  18   2       49.68       36.31      9.45 o 
  -1  18   2      556.74      536.93     25.86 o 
   0  18   2      655.10      640.12     16.67 o 
   1  18   2        2.80       -7.49      4.99 o 
   2  18   2        1.75        1.81      8.70 o 
   3  18   2       50.95       44.90     13.20 o 
   4  18   2      139.85      126.67     17.82 o 
   5  18   2        0.32        7.93     13.75 o 
   6  18   2        6.32        7.53     13.76 o 
  -7  19   2       26.80      -11.86     13.96 o 
  -6  19   2      133.68      118.54     19.28 o 
  -5  19   2      111.32      115.25     17.81 o 
  -4  19   2        1.04       -7.46     11.09 o 
  -3  19   2       16.62       21.23     10.37 o 
  -2  19   2       44.36       37.86     10.29 o 
  -1  19   2       88.50       94.00     12.80 o 
   0  19   2        1.23        4.16      5.52 o 
   1  19   2      231.47      220.00     12.45 o 
   2  19   2      322.88      328.86     20.69 o 
   3  19   2       78.58       98.34     15.48 o 
   4  19   2       29.60       22.32     12.68 o 
   5  19   2      111.83       78.68     19.91 o 
   6  19   2       12.35        9.68     14.15 o 
  -7  20   2       47.28       28.61     17.40 o 
  -6  20   2       22.14       39.78     16.63 o 
  -5  20   2       88.33       64.14     18.44 o 
  -4  20   2      195.63      196.72     19.39 o 
  -3  20   2       93.44       99.17     14.73 o 
  -2  20   2      573.01      562.23     22.16 o 
  -1  20   2       40.45       71.64     11.26 o 
   0  20   2       37.16       29.73      9.21 o 
   1  20   2       50.22       41.30      9.74 o 
   2  20   2      143.05      146.38     16.52 o 
   3  20   2      104.24      126.73     16.88 o 
   4  20   2        9.46        2.94     12.20 o 
   5  20   2      135.91      163.50     38.45 o 
   6  20   2        0.33       13.84     15.69 o 
  -7  21   2       18.74       18.55     15.81 o 
  -6  21   2       66.81       72.61     17.92 o 
  -5  21   2       39.94       49.16     14.55 o 
  -4  21   2      897.53      854.35     32.12 o 
  -3  21   2      171.72      180.04     17.48 o 
  -2  21   2       16.03       19.34      9.89 o 
  -1  21   2       96.76       83.31     11.87 o 
   0  21   2      624.80      650.65     26.25 o 
   1  21   2      103.69      116.79     15.21 o 
   2  21   2      193.25      187.90     17.76 o 
   3  21   2      152.38      165.48     18.36 o 
   4  21   2       15.90        9.45     12.66 o 
   5  21   2        1.49       -0.01     27.79 o 
   6  21   2       71.26       74.28     22.26 o 
  -7  22   2       56.91       38.97     18.87 o 
  -6  22   2        5.37       26.67     14.78 o 
  -5  22   2       65.38       53.59     16.08 o 
  -4  22   2      117.53      144.95     18.28 o 
  -3  22   2        1.58       -2.88      9.94 o 
  -2  22   2      431.65      436.22     24.68 o 
  -1  22   2      120.86      113.14     13.39 o 
   0  22   2      421.67      427.53     20.02 o 
   1  22   2       70.73       70.07     13.38 o 
   2  22   2        0.49       -0.04     10.42 o 
   3  22   2      253.35      274.40     22.58 o 
   4  22   2      123.27      157.12     20.14 o 
   5  22   2       14.36        4.05     27.36 o 
   6  22   2        1.72        1.67     16.24 o 
  -7  23   2        4.45       10.63     16.02 o 
  -6  23   2        4.08       -7.28     14.04 o 
  -5  23   2        3.30       12.44     13.49 o 
  -4  23   2      240.98      264.48     22.95 o 
  -3  23   2        2.24       12.17     11.73 o 
  -2  23   2      478.25      458.63     22.46 o 
  -1  23   2      645.00      585.67     22.52 o 
   0  23   2      538.17      550.50     34.48 o 
   1  23   2      501.50      473.57     30.67 o 
   2  23   2       42.74       63.96     13.62 o 
   3  23   2       11.69       21.20     12.35 o 
   4  23   2       44.72       22.76     13.73 o 
   5  23   2        3.74        7.86     13.81 o 
   6  23   2       11.42        2.04     15.06 o 
  -7  24   2        0.76       12.87     16.55 o 
  -6  24   2       52.09       52.02     18.45 o 
  -5  24   2        6.78        8.76     13.71 o 
  -4  24   2        3.22       15.18     16.00 o 
  -3  24   2      952.87      954.11     33.09 o 
  -2  24   2     2837.94     2534.47     51.05 o 
  -1  24   2       64.04       77.61     12.85 o 
   0  24   2      424.85      449.39     31.85 o 
   1  24   2      560.92      550.39     32.34 o 
   2  24   2      109.20      158.81     17.65 o 
   3  24   2        5.84        8.07     12.02 o 
   4  24   2       14.82       14.12     13.70 o 
   5  24   2       17.13       21.13     17.13 o 
  -7  25   2        0.48        8.77     16.26 o 
  -6  25   2       36.64       22.65     17.01 o 
  -5  25   2      295.59      297.46     26.32 o 
  -4  25   2      137.00      124.06     18.91 o 
  -3  25   2        4.75        0.20     13.51 o 
  -2  25   2       56.52       91.14     14.35 o 
  -1  25   2     1712.55     1668.39     53.44 o 
   0  25   2      979.18      954.43     40.49 o 
   1  25   2      232.17      237.65     26.65 o 
   2  25   2       96.91      102.49     22.17 o 
   3  25   2       27.72       10.28     21.70 o 
   4  25   2        5.37       14.18     14.52 o 
   5  25   2        2.83        6.87     15.65 o 
  -6  26   2        7.27       18.00     15.38 o 
  -5  26   2       46.09       47.26     16.99 o 
  -4  26   2      171.29      192.17     21.60 o 
  -3  26   2      179.31      182.48     19.41 o 
  -2  26   2        3.46       -3.62      9.79 o 
  -1  26   2       73.48       82.16     20.21 o 
   0  26   2      353.02      382.46     30.38 o 
   1  26   2      167.44      149.61     23.72 o 
   2  26   2        9.33      -16.58     33.74 o 
   3  26   2       25.93       15.61     13.68 o 
   4  26   2       15.60        7.78     14.32 o 
   5  26   2        8.95       27.00     15.97 o 
  -6  27   2       24.98       10.42     22.54 o 
  -5  27   2       12.40      -11.81     12.54 o 
  -4  27   2        7.87       -5.35     11.81 o 
  -3  27   2       10.96       13.39     15.83 o 
  -2  27   2        3.93       13.06     11.06 o 
  -1  27   2       40.41       26.34     15.50 o 
   0  27   2      111.24      139.65     22.15 o 
   1  27   2      265.20      289.03     28.84 o 
   2  27   2      231.40      248.93     28.82 o 
   3  27   2        0.02       -0.34     13.17 o 
   4  27   2       25.59       34.06     15.61 o 
   5  27   2       60.00       77.89     20.49 o 
  -6  28   2        2.49       -0.31     25.97 o 
  -5  28   2        9.33       21.64     24.09 o 
  -4  28   2        3.26       -0.82     15.80 o 
  -3  28   2        3.04        6.35     12.42 o 
  -2  28   2       22.46       29.55     16.56 o 
  -1  28   2       69.66       86.31     19.91 o 
   0  28   2        4.54        4.73     14.39 o 
   1  28   2        9.27       24.83     16.95 o 
   2  28   2        0.19        5.26     16.26 o 
   3  28   2        5.12       24.81     19.77 o 
   4  28   2        0.55      -19.60     13.06 o 
   5  28   2        6.86       11.78     17.17 o 
  -6  29   2       31.85       52.35     20.79 o 
  -5  29   2        4.00       34.29     15.84 o 
  -4  29   2        9.18       24.35     14.72 o 
  -3  29   2        4.55       -4.54     15.36 o 
  -2  29   2        3.83       10.53     17.43 o 
  -1  29   2       13.33       35.73     16.20 o 
   0  29   2      122.12      154.07     24.12 o 
   1  29   2       33.15       46.07     18.35 o 
   2  29   2      121.34      119.40     50.99 o 
   3  29   2        2.20       27.96     20.10 o 
   4  29   2       17.41       42.50     23.45 o 
  -5  30   2        3.51       27.99     26.17 o 
  -4  30   2        0.03       20.20     18.49 o 
  -3  30   2       18.31       15.85     17.55 o 
  -2  30   2        6.43       18.10     17.05 o 
  -1  30   2       42.60       40.54     17.66 o 
   0  30   2      100.07      109.69     21.63 o 
   1  30   2        0.04       -1.89     16.09 o 
   2  30   2        0.13        6.87     16.83 o 
   3  30   2       28.63       24.38     20.57 o 
   4  30   2        0.14      -16.47     38.01 o 
  -5  31   2        0.24        0.54     25.13 o 
  -4  31   2       37.64       48.05     17.47 o 
  -3  31   2       45.78       36.82     32.45 o 
  -2  31   2       25.22       43.88     43.01 o 
  -1  31   2       67.46       71.81     19.31 o 
   0  31   2       80.89      105.88     24.84 o 
   1  31   2       25.48       33.71     18.59 o 
   2  31   2       52.69       57.73     21.80 o 
   3  31   2        3.25       27.43     21.44 o 
   4  31   2        0.31       15.75     27.62 o 
  -5  32   2       77.41       48.64     19.47 o 
  -4  32   2       39.48       38.14     49.13 o 
  -3  32   2      111.07      113.14     37.27 o 
  -2  32   2      153.39      140.87     24.28 o 
  -1  32   2      129.42      144.85     73.98 o 
   0  32   2        0.35       11.10     14.87 o 
   1  32   2       27.46       48.57     20.11 o 
   2  32   2       10.35       24.98     18.52 o 
   3  32   2       44.36       57.79     24.14 o 
   4  32   2       11.10       59.49     39.31 o 
  -5  33   2       17.46       30.09     50.61 o 
  -4  33   2        3.64       29.82     21.04 o 
  -3  33   2      180.48      212.22     30.97 o 
  -2  33   2        1.43       41.60     18.00 o 
  -1  33   2       37.88       49.34     25.03 o 
   0  33   2       18.91       50.36     25.21 o 
   1  33   2       64.08       96.35     22.89 o 
   2  33   2        0.59        7.63     17.68 o 
   3  33   2        1.95        8.89     19.77 o 
  -4  34   2        0.30        9.06     35.23 o 
  -3  34   2        0.00       32.70     33.74 o 
  -2  34   2       28.45       56.49     20.85 o 
  -1  34   2        4.36       32.73     17.54 o 
   0  34   2      109.16       78.37     20.06 o 
   1  34   2        0.62       28.86     19.01 o 
   2  34   2       37.33       46.20     29.29 o 
   3  34   2        0.17       21.25     28.37 o 
  -4  35   2       12.21       22.71     23.12 o 
  -3  35   2        9.29       32.57     54.32 o 
  -2  35   2       14.02       54.85     46.54 o 
  -1  35   2        0.06       35.60     18.47 o 
   0  35   2        0.15       29.66     18.35 o 
   1  35   2       69.96      106.20     23.73 o 
   2  35   2        2.38       43.23     20.76 o 
  -3  36   2       36.81       86.98     25.59 o 
  -2  36   2       34.55       79.88     22.21 o 
  -1  36   2       24.21       46.25     22.43 o 
   0  36   2        8.11       56.05     19.58 o 
   1  36   2       13.09       44.84     21.08 o 
   2  36   2        6.76       37.47     20.54 o 
  -3  37   2       61.29      111.53     27.92 o 
  -2  37   2        8.46       96.19     40.79 o 
  -1  37   2       19.22       87.90     22.53 o 
   0  37   2       19.57       80.06     21.37 o 
   1  37   2        0.59       42.10     19.77 o 
  -2  38   2        1.59       51.14     24.47 o 
  -1  38   2      157.73      212.11     65.63 o 
   0  38   2        5.81       59.81     18.78 o 
  -7   0   3        7.58      -11.17     13.57 o 
  -5   0   3      120.07      148.45     18.00 o 
  -3   0   3      305.44      308.40     16.31 o 
  -1   0   3      870.63      892.90     30.78 o 
   1   0   3     1152.07     1115.82     27.65 o 
   3   0   3        8.56       21.49     12.42 o 
   5   0   3       19.92       21.07     19.47 o 
   7   0   3        0.15       -3.68     42.09 o 
  -8   1   3        0.56       10.90     24.17 o 
  -7   1   3        3.24        4.11     10.04 o 
  -6   1   3      150.66      150.74     14.73 o 
  -5   1   3      132.32      119.64     11.82 o 
  -4   1   3        3.53       14.71      9.95 o 
  -3   1   3        0.67        9.71     16.15 o 
  -2   1   3      922.08      943.55     18.44 o 
  -1   1   3     1016.80     1052.43     23.99 o 
   0   1   3     1596.07     1552.06     23.67 o 
   1   1   3      626.18      690.53     26.33 o 
   2   1   3      784.38      790.83     18.98 o 
   3   1   3       18.90       26.40      8.08 o 
   4   1   3       46.11       68.65     14.99 o 
   5   1   3       17.08        5.30     10.28 o 
   6   1   3       14.10       13.98     11.25 o 
   7   1   3       54.48       54.12     17.21 o 
  -9   2   3        0.65       49.54     36.67 o 
  -8   2   3        0.07       22.82     18.88 o 
  -7   2   3       34.45       37.05     19.76 o 
  -6   2   3       54.95       62.06     12.90 o 
  -5   2   3       15.44       20.69     21.05 o 
  -4   2   3      971.09      893.66     24.09 o 
  -3   2   3     1849.97     1819.96     32.55 o 
  -2   2   3        1.13        6.17      4.51 o 
  -1   2   3      210.45      245.17      9.07 o 
   0   2   3        0.03       12.23      6.64 o 
   1   2   3       76.78       86.35      8.99 o 
   2   2   3       79.40       71.57     10.54 o 
   3   2   3       16.13       20.28      7.81 o 
   4   2   3      101.17      101.68     12.85 o 
   5   2   3        0.26        5.26      9.40 o 
   6   2   3        5.75        7.06     13.99 o 
   7   2   3       10.10       11.98     18.85 o 
  -9   3   3        2.81       20.71     16.38 o 
  -8   3   3       44.65       28.13     29.70 o 
  -7   3   3       21.07       27.18     11.06 o 
  -6   3   3       54.41       47.07     12.52 o 
  -5   3   3      633.90      627.42     37.40 o 
  -4   3   3       98.65       98.89      9.47 o 
  -3   3   3       91.46      117.53     10.69 o 
  -2   3   3       61.82       78.41      7.97 o 
  -1   3   3      755.35      777.38     15.28 o 
   0   3   3     2049.48     2045.29     29.02 o 
   1   3   3       38.76       58.79      8.26 o 
   2   3   3       38.26       53.55     11.23 o 
   3   3   3      175.20      200.48     18.04 o 
   4   3   3       24.71       34.17      9.73 o 
   5   3   3       28.14       14.50      9.71 o 
   6   3   3        9.16        5.50     11.92 o 
   7   3   3        5.48       31.89     27.89 o 
  -9   4   3        0.31       43.29     18.75 o 
  -8   4   3      117.71      134.27     30.25 o 
  -7   4   3       12.33       23.37     12.15 o 
  -6   4   3       93.17      114.45     23.76 o 
  -5   4   3        0.26        9.76      7.49 o 
  -4   4   3      200.47      211.05     12.30 o 
  -3   4   3     1514.09     1508.22     24.42 o 
  -2   4   3     3700.36     3841.35     39.92 o 
  -1   4   3     1122.25     1195.06     20.11 o 
   0   4   3      656.44      742.16     13.12 o 
   1   4   3      979.83     1049.45     19.02 o 
   2   4   3     1431.81     1468.24     39.10 o 
   3   4   3       98.20      119.23     12.79 o 
   4   4   3      158.41      178.75     17.21 o 
   5   4   3        0.01        0.02     10.48 o 
   6   4   3       14.99       41.09     16.25 o 
   7   4   3        1.64       42.57     21.33 o 
  -9   5   3        4.07       15.28     16.53 o 
  -8   5   3       41.48       50.28     24.96 o 
  -7   5   3        3.22        9.75     16.14 o 
  -6   5   3       44.86       24.89     10.47 o 
  -5   5   3       81.85       70.27     10.36 o 
  -4   5   3        8.75       20.98      6.53 o 
  -3   5   3      213.28      224.32     10.49 o 
  -2   5   3      438.56      482.35     12.28 o 
  -1   5   3     1330.52     1474.85     32.04 o 
   0   5   3     2137.68     2239.30     29.33 o 
   1   5   3      270.48      273.55     17.93 o 
   2   5   3        3.33       11.11      6.37 o 
   3   5   3       88.50       85.55     16.00 o 
   4   5   3       58.17       27.76     15.22 o 
   5   5   3       17.67       24.09     10.38 o 
   6   5   3       26.91       26.66     16.10 o 
   7   5   3        3.16       31.88     17.39 o 
  -9   6   3        0.77       40.56     18.32 o 
  -8   6   3       22.62       25.45     15.33 o 
  -7   6   3        0.08        3.61     12.33 o 
  -6   6   3        0.21      -11.17      8.27 o 
  -5   6   3        7.72        0.65     10.17 o 
  -4   6   3     2485.53     2385.81     36.29 o 
  -3   6   3       75.71       66.36      8.08 o 
  -2   6   3       21.31       37.06      5.58 o 
   0   6   3       94.46      112.21      6.99 o 
   1   6   3      458.12      476.73     13.15 o 
   2   6   3        0.27       13.54      6.48 o 
   3   6   3      154.29      177.19     13.08 o 
   4   6   3       33.63       55.61     10.73 o 
   5   6   3       25.94       24.95     14.24 o 
   6   6   3       13.53       46.25     20.61 o 
   7   6   3        2.32       24.89     14.34 o 
  -8   7   3       24.45       25.98     28.06 o 
  -7   7   3        0.94        8.61     12.17 o 
  -6   7   3      106.31      121.97     17.56 o 
  -5   7   3       36.19       35.74      9.05 o 
  -4   7   3      139.16      173.40     11.44 o 
  -3   7   3      790.16      824.44     21.56 o 
  -2   7   3       98.14      122.29      7.78 o 
  -1   7   3      511.60      506.96     11.29 o 
   0   7   3      288.91      286.86      9.57 o 
   1   7   3        2.51       -4.29      4.70 o 
   2   7   3     1743.66     1725.04     29.11 o 
   3   7   3       46.29       37.22      8.60 o 
   4   7   3      150.11      165.77     14.14 o 
   5   7   3        8.21       23.19     11.24 o 
   6   7   3        9.44       14.65     11.02 o 
   7   7   3        0.11        5.60     24.83 o 
  -8   8   3        3.35       26.52     16.00 o 
  -7   8   3       21.31       33.50     14.80 o 
  -6   8   3       24.71       35.58     13.28 o 
  -5   8   3       15.11       10.59      9.74 o 
  -4   8   3       47.08       66.08     11.29 o 
  -3   8   3      153.02      151.81      9.46 o 
  -2   8   3      983.57     1045.30     18.31 o 
  -1   8   3     4132.86     4224.00     42.52 o 
   0   8   3     1343.64     1409.55     21.25 o 
   1   8   3      767.25      745.89     22.16 o 
   2   8   3       36.32       39.55      7.41 o 
   3   8   3      130.97      138.04     11.73 o 
   4   8   3       27.49       22.47      9.01 o 
   5   8   3        0.38       10.35      9.55 o 
   6   8   3        5.69        5.84      9.96 o 
   7   8   3        5.39       31.02     15.35 o 
  -8   9   3       60.78       48.98     17.11 o 
  -7   9   3       12.57      -13.95     11.37 o 
  -6   9   3       94.30      104.16     17.40 o 
  -5   9   3       98.27       83.75     14.43 o 
  -4   9   3      122.61      130.10     14.35 o 
  -3   9   3     1103.54     1082.07     20.60 o 
  -2   9   3     4478.71     4730.84     48.47 o 
  -1   9   3     1057.78     1073.22     23.12 o 
   0   9   3     1442.95     1437.99     22.07 o 
   1   9   3       88.00       76.20      7.76 o 
   2   9   3      343.17      322.03     13.47 o 
   3   9   3        6.19        0.16      7.41 o 
   4   9   3       42.01       51.63     10.64 o 
   5   9   3        1.49       -4.14      8.42 o 
   6   9   3       22.22       37.49     20.46 o 
   7   9   3        7.97       43.06     15.74 o 
  -8  10   3        9.80       12.42     14.51 o 
  -7  10   3       35.56       29.39     14.68 o 
  -6  10   3       42.29       41.21     14.55 o 
  -5  10   3      155.12      149.80     19.93 o 
  -4  10   3       87.11       82.81      9.03 o 
  -3  10   3      347.56      311.78     18.81 o 
  -2  10   3      222.31      242.03     11.10 o 
  -1  10   3     1247.98     1398.25     21.30 o 
   0  10   3      652.96      732.67     15.93 o 
   1  10   3       61.11       86.57     10.97 o 
   2  10   3       10.80        4.44      6.24 o 
   3  10   3        0.35       -9.79      6.53 o 
   4  10   3        1.73        0.29      8.46 o 
   5  10   3       44.08       52.96     11.53 o 
   6  10   3        0.80       20.10     14.49 o 
  -8  11   3       25.65       41.84     17.60 o 
  -7  11   3      184.35      220.89     24.62 o 
  -6  11   3      106.46      139.10     18.37 o 
  -5  11   3       99.77       99.74     15.38 o 
  -4  11   3        1.79       -0.48      7.96 o 
  -3  11   3        2.33        1.87      5.32 o 
  -2  11   3      129.75      152.04      9.99 o 
  -1  11   3       36.82       66.32      6.60 o 
   0  11   3      625.51      706.98     15.93 o 
   1  11   3      504.32      455.01     14.25 o 
   2  11   3       99.61      129.72     10.75 o 
   3  11   3        2.10        3.47      7.19 o 
   4  11   3       96.39       97.39     12.48 o 
   5  11   3        6.55       16.18     11.67 o 
   6  11   3       18.73       37.16     23.35 o 
  -8  12   3       24.30       24.23     16.46 o 
  -7  12   3        4.44        7.97     13.12 o 
  -6  12   3        4.82       19.13     12.78 o 
  -5  12   3        0.69       -9.76     11.65 o 
  -4  12   3      556.17      573.99     44.05 o 
  -3  12   3      152.21      161.90      9.74 o 
  -2  12   3      353.03      336.13     12.32 o 
  -1  12   3        4.19        9.60      5.04 o 
   0  12   3       87.31      104.67      8.30 o 
   1  12   3      204.17      199.06     11.33 o 
   2  12   3      237.92      248.62     20.18 o 
   3  12   3       76.07       96.07     11.52 o 
   4  12   3       62.85       74.25     11.92 o 
   5  12   3        8.27       10.92     12.24 o 
   6  12   3       64.43       38.34     15.96 o 
  -8  13   3        3.35       17.87     18.72 o 
  -7  13   3        6.19       -6.56     15.50 o 
  -6  13   3      105.44      104.67     17.65 o 
  -5  13   3      221.94      252.55     20.69 o 
  -4  13   3       36.81       48.51     12.11 o 
  -3  13   3       43.38       37.10     10.01 o 
  -2  13   3      101.31      137.88      9.75 o 
  -1  13   3      239.97      213.49     10.30 o 
   0  13   3        4.15        5.85      5.26 o 
   1  13   3        4.78        4.13      6.08 o 
   2  13   3       47.41       62.75      9.03 o 
   3  13   3        4.04        5.97      8.18 o 
   4  13   3        0.02        4.12      7.91 o 
   5  13   3       89.21       96.74     16.97 o 
   6  13   3       27.28       27.32     16.04 o 
  -8  14   3        6.14        0.94     15.38 o 
  -7  14   3        2.81      -11.20     13.39 o 
  -6  14   3        0.15        1.90     11.25 o 
  -5  14   3       59.46       53.60     14.23 o 
  -4  14   3      131.02      156.21     16.73 o 
  -3  14   3       14.01        8.60      8.67 o 
  -2  14   3       57.11       73.29      8.11 o 
  -1  14   3      175.52      192.46     10.12 o 
   0  14   3       17.51       16.16      7.60 o 
   1  14   3        4.60        3.09      5.96 o 
   2  14   3       49.74       45.54      8.78 o 
   3  14   3       43.72       29.05      9.48 o 
   4  14   3        3.27        5.88      9.01 o 
   5  14   3       75.59       72.85     16.49 o 
   6  14   3        0.38       -4.96     13.12 o 
  -8  15   3       42.63       10.79     17.77 o 
  -7  15   3        0.66        5.27     13.93 o 
  -6  15   3       74.91       94.98     17.33 o 
  -5  15   3        7.96        0.33     10.27 o 
  -4  15   3        0.81        2.59     19.40 o 
  -3  15   3      124.42      154.93     14.97 o 
  -2  15   3       24.12       33.43     11.57 o 
  -1  15   3      123.50      128.68     11.40 o 
   0  15   3        4.13        7.32      5.94 o 
   1  15   3       76.48       58.83      8.22 o 
   2  15   3      136.45      121.87     17.72 o 
   3  15   3      246.16      252.71     15.90 o 
   4  15   3      233.51      237.23     25.10 o 
   5  15   3      235.06      268.57     24.00 o 
   6  15   3       31.42       29.72     16.44 o 
  -8  16   3        8.11       10.39     16.72 o 
  -7  16   3        2.45        7.04     14.57 o 
  -6  16   3        1.03        2.45     12.89 o 
  -5  16   3        0.71        0.53     11.40 o 
  -4  16   3       36.11       35.72     11.68 o 
  -3  16   3      299.85      319.38     19.64 o 
  -2  16   3      459.82      457.27     23.44 o 
  -1  16   3       41.20       38.30      6.84 o 
   0  16   3        1.27       11.06      6.49 o 
   1  16   3       76.22       78.25      9.30 o 
   2  16   3       52.54       68.07     10.26 o 
   3  16   3        0.03       -6.70      7.98 o 
   4  16   3      216.84      222.30     21.52 o 
   5  16   3      305.97      335.49     31.09 o 
   6  16   3       11.16        4.80     15.05 o 
  -8  17   3       19.85       21.20     19.04 o 
  -7  17   3       14.89       22.48     15.31 o 
  -6  17   3      133.89      125.02     19.15 o 
  -5  17   3       27.43       19.69     13.36 o 
  -4  17   3      280.15      265.72     31.41 o 
  -3  17   3        2.35        8.35      9.22 o 
  -2  17   3      128.38      121.28     17.18 o 
  -1  17   3       13.06        4.79      7.89 o 
   0  17   3      689.53      708.25     19.75 o 
   1  17   3      477.20      517.70     23.55 o 
   2  17   3      693.11      654.04     22.59 o 
   3  17   3      534.78      581.01     28.05 o 
   4  17   3       27.44       16.44     17.28 o 
   5  17   3       20.09        0.28     13.53 o 
   6  17   3        7.25      -18.70     13.69 o 
  -8  18   3        4.11       26.23     16.96 o 
  -7  18   3        1.17       27.51     15.85 o 
  -6  18   3      139.81      160.86     21.69 o 
  -5  18   3        1.61       -3.12     11.88 o 
  -4  18   3        2.85       -3.65     10.12 o 
  -3  18   3      464.22      434.34     22.67 o 
  -2  18   3      364.86      326.18     24.18 o 
  -1  18   3      414.60      378.56     17.55 o 
   0  18   3      118.14      109.93     12.04 o 
   1  18   3       95.32      101.50     11.99 o 
   2  18   3      744.41      690.20     21.08 o 
   3  18   3      775.31      767.17     29.88 o 
   4  18   3       89.58       84.98     17.76 o 
   5  18   3       14.23       12.55     14.19 o 
   6  18   3        1.96        3.72     14.61 o 
  -8  19   3       18.41        8.63     15.20 o 
  -7  19   3      131.08      124.45     22.26 o 
  -6  19   3       93.50      121.41     30.45 o 
  -5  19   3       18.44       21.11     14.34 o 
  -4  19   3       37.13       46.81     14.48 o 
  -3  19   3       43.50       48.09     11.74 o 
  -2  19   3       54.63       52.37     14.86 o 
  -1  19   3       88.63       84.01     11.87 o 
   0  19   3       54.55       62.05     17.32 o 
   1  19   3     1374.75     1260.51     26.67 o 
   2  19   3      300.73      338.60     30.14 o 
   3  19   3        1.02      -12.08     19.63 o 
   4  19   3       23.48       38.28     28.82 o 
   5  19   3       15.37       18.03     13.81 o 
   6  19   3       20.36       25.95     15.69 o 
  -7  20   3       21.52        5.14     16.30 o 
  -6  20   3        1.05       22.62     15.25 o 
  -5  20   3      456.12      421.06     27.73 o 
  -4  20   3      452.97      416.96     30.11 o 
  -3  20   3       39.50       26.06     11.82 o 
  -2  20   3       16.11        1.14      8.63 o 
  -1  20   3       32.09       35.35     13.52 o 
   0  20   3       25.77        7.71      8.94 o 
   1  20   3       74.79       92.85     19.91 o 
   2  20   3       10.55        4.83     14.59 o 
   3  20   3       17.74        5.29     11.83 o 
   4  20   3      139.91      174.55     20.90 o 
   5  20   3       14.85       -2.00     22.50 o 
  -7  21   3       48.92       37.35     19.03 o 
  -6  21   3      153.37      150.82     21.82 o 
  -5  21   3       71.51       61.67     16.98 o 
  -4  21   3      288.13      312.37     23.27 o 
  -3  21   3       50.06       47.61     12.86 o 
  -2  21   3        4.22        9.35     10.22 o 
  -1  21   3      150.14      184.95     15.59 o 
   0  21   3        2.39        3.23      9.14 o 
   1  21   3      250.04      246.72     14.73 o 
   2  21   3       84.38       69.38     14.74 o 
   3  21   3      151.60      166.24     18.95 o 
   4  21   3       60.04       49.62     22.01 o 
   5  21   3        0.74       -0.51     14.60 o 
  -7  22   3        8.54       -7.54     15.66 o 
  -6  22   3      238.88      229.99     25.86 o 
  -5  22   3       29.81       33.05     15.51 o 
  -4  22   3        0.58       25.74     13.44 o 
  -3  22   3      576.50      548.60     25.93 o 
  -2  22   3      995.68     1017.88     30.54 o 
  -1  22   3      421.98      396.95     19.82 o 
   0  22   3        0.01       -0.33      9.60 o 
   1  22   3      168.44      176.99     17.40 o 
   2  22   3       11.89       18.51     11.98 o 
   3  22   3       57.30       65.03     15.40 o 
   4  22   3       10.81       11.35     16.12 o 
   5  22   3        1.75        2.37     16.48 o 
  -7  23   3       20.93       23.83     17.12 o 
  -6  23   3       11.64       16.29     16.43 o 
  -5  23   3       69.23      109.39     19.29 o 
  -4  23   3      867.87      777.58     32.42 o 
  -3  23   3      200.27      184.79     18.83 o 
  -2  23   3        0.03      -13.87      9.24 o 
  -1  23   3      749.73      708.60     25.38 o 
   0  23   3      231.83      247.90     19.71 o 
   1  23   3       55.76       73.71     19.32 o 
   2  23   3       53.88       56.63     14.19 o 
   3  23   3       37.83       26.51     23.56 o 
   4  23   3        0.52       -8.16     15.64 o 
   5  23   3        0.08      -10.06     14.99 o 
  -7  24   3       38.41       35.20     20.01 o 
  -6  24   3        3.51        4.28     21.63 o 
  -5  24   3        3.29       23.60     15.44 o 
  -4  24   3        4.24       33.34     14.23 o 
  -3  24   3      202.56      232.33     24.87 o 
  -2  24   3       77.33       56.97     12.80 o 
  -1  24   3        4.06       21.97     10.37 o 
   0  24   3       14.74       20.16     14.54 o 
   1  24   3       83.89      125.70     21.76 o 
   2  24   3        0.01        4.88     12.00 o 
   3  24   3       17.18       27.77     13.83 o 
   4  24   3       19.07        7.56     15.11 o 
   5  24   3       17.28       18.78     19.78 o 
  -7  25   3        4.50       15.78     17.34 o 
  -6  25   3      159.22      145.38     23.85 o 
  -5  25   3        4.26        5.34     17.16 o 
  -4  25   3      179.06      180.83     20.88 o 
  -3  25   3      158.43      138.78     17.57 o 
  -2  25   3       43.74       76.04     13.75 o 
  -1  25   3       21.13       37.62     11.49 o 
   0  25   3       24.75       38.72     15.85 o 
   1  25   3        2.37       -5.24     14.34 o 
   2  25   3        2.05        0.98     15.36 o 
   3  25   3       16.41        0.20     11.97 o 
   4  25   3       29.61        5.51     23.96 o 
   5  25   3       18.94       52.49     21.43 o 
  -6  26   3       20.39       10.42     17.31 o 
  -5  26   3       70.16       56.21     17.69 o 
  -4  26   3       81.13       50.95     22.76 o 
  -3  26   3       89.03      101.98     17.22 o 
  -2  26   3      174.29      172.30     17.59 o 
  -1  26   3        7.38       23.00     14.70 o 
   0  26   3       44.84       63.80     18.45 o 
   1  26   3       31.60       39.78     22.62 o 
   2  26   3        0.94       -5.82     14.99 o 
   3  26   3      140.77      150.90     21.29 o 
   4  26   3        5.19       13.38     15.23 o 
  -6  27   3       22.76       45.32     18.14 o 
  -5  27   3       58.04       63.82     21.66 o 
  -4  27   3        8.89       35.73     14.96 o 
  -3  27   3       43.57       35.85     14.32 o 
  -2  27   3        5.11        8.89     10.32 o 
  -1  27   3        9.14        7.90     14.28 o 
   0  27   3       83.57      138.48     21.86 o 
   1  27   3       62.58       62.59     20.31 o 
   2  27   3        0.10       10.17     17.82 o 
   3  27   3        6.04       20.60     19.87 o 
   4  27   3       47.61       43.56     19.08 o 
  -6  28   3       16.40       10.62     18.23 o 
  -5  28   3       24.11       27.12     20.55 o 
  -4  28   3      135.07      151.45     20.73 o 
  -3  28   3        2.43       17.72     16.56 o 
  -2  28   3      193.39      232.40     27.35 o 
  -1  28   3        0.33       22.54     15.18 o 
   0  28   3        9.95       25.77     15.47 o 
   1  28   3       17.19       34.18     18.68 o 
   2  28   3        4.13       -0.98     22.80 o 
   3  28   3        0.11      -12.94     40.79 o 
   4  28   3        0.03        4.73     19.95 o 
  -6  29   3        4.41       24.48     18.05 o 
  -5  29   3       13.97       12.90     19.25 o 
  -4  29   3        0.20       16.07     15.37 o 
  -3  29   3       24.54       34.67     17.52 o 
  -2  29   3        9.92       18.55     15.63 o 
   0  29   3       10.99       43.27     17.51 o 
   1  29   3        0.34       13.03     26.70 o 
   2  29   3        1.79       14.76     32.26 o 
   3  29   3       10.61       -9.82     21.88 o 
   4  29   3        2.62       51.54     31.15 o 
  -5  30   3       54.89       46.21     17.75 o 
  -4  30   3       38.33       39.69     18.44 o 
  -3  30   3       43.47       60.23     19.95 o 
  -2  30   3       36.93       58.96     18.53 o 
  -1  30   3        1.36       20.42     14.07 o 
   0  30   3       34.68       54.83     17.69 o 
   1  30   3        8.58       46.99     18.87 o 
   2  30   3       52.29       70.82     23.11 o 
   3  30   3       15.46       25.77     22.71 o 
  -5  31   3       19.02       32.92     18.25 o 
  -4  31   3        6.33       34.68     16.50 o 
  -3  31   3       31.02       40.27     28.18 o 
  -2  31   3        9.28       29.82     31.89 o 
  -1  31   3       15.16       46.90     17.54 o 
   0  31   3        0.76       39.22     16.89 o 
   1  31   3       27.49       33.43     20.21 o 
   2  31   3        3.48        2.60     26.33 o 
   3  31   3       53.50       31.90     22.74 o 
  -5  32   3        1.89        8.14     17.79 o 
  -4  32   3       29.20       74.84     24.94 o 
  -3  32   3       12.55        6.37     15.94 o 
  -2  32   3       42.12       86.78     21.59 o 
  -1  32   3        8.19       47.76     16.74 o 
   0  32   3       11.66       34.61     16.99 o 
   1  32   3        8.04       38.16     30.41 o 
   2  32   3       13.33       55.60     22.77 o 
   3  32   3        0.58       23.73     26.70 o 
  -4  33   3       15.35       60.55     26.33 o 
  -3  33   3        1.00       -0.93     15.95 o 
  -2  33   3       23.19       70.15     19.90 o 
  -1  33   3        6.83       55.12     18.15 o 
   0  33   3       82.73      145.99     23.86 o 
   1  33   3       26.79       80.60     22.15 o 
   2  33   3        0.51       70.76     23.97 o 
  -4  34   3        3.13       58.80     41.53 o 
  -3  34   3       42.40       88.17     22.90 o 
  -2  34   3        1.44       61.68     19.95 o 
  -1  34   3       30.06       60.24     24.10 o 
   1  34   3        0.39       45.33     20.06 o 
   2  34   3        0.47       66.78     22.51 o 
  -3  35   3        0.59       65.75     22.21 o 
  -2  35   3        1.46       60.65     19.33 o 
  -1  35   3        8.20       71.53     51.17 o 
   0  35   3       60.11      122.79     23.27 o 
   1  35   3       16.11       62.33     20.57 o 
  -3  36   3       26.35      101.77     30.96 o 
  -2  36   3        8.47       82.85     45.24 o 
  -2  37   3       45.06      127.74     28.55 o 
  -8   0   4       25.74        6.30     23.36 o 
  -6   0   4       73.78      100.49     24.10 o 
  -2   0   4      314.25      302.80     17.80 o 
   0   0   4      136.25      164.27     18.91 o 
   2   0   4      644.15      609.96     25.56 o 
   4   0   4       70.23       90.06     18.34 o 
   6   0   4        9.92       35.23     23.73 o 
  -8   1   4       22.26       62.49     48.99 o 
  -7   1   4      111.32      159.66     18.95 o 
  -6   1   4      265.01      218.69     18.38 o 
  -5   1   4       79.25       83.50     12.37 o 
  -4   1   4       19.15       64.70     13.51 o 
  -3   1   4       64.43       81.13      9.46 o 
  -2   1   4      186.66      204.64     14.61 o 
  -1   1   4      157.33      172.39     13.36 o 
   0   1   4       88.14      102.80      7.95 o 
   1   1   4       17.25       15.67      5.65 o 
   2   1   4        0.44        1.04      8.99 o 
   3   1   4        0.59       -1.37      7.58 o 
   4   1   4       58.59       50.71     11.62 o 
   5   1   4       31.43       31.33     15.02 o 
   6   1   4      142.16      132.27     21.98 o 
  -9   2   4       27.66       39.32     58.40 o 
  -8   2   4       13.69       52.79     39.45 o 
  -7   2   4       46.49       34.29     11.75 o 
  -6   2   4        7.95       21.47     15.30 o 
  -5   2   4      113.61      119.45     14.34 o 
  -4   2   4      199.79      256.19     23.17 o 
  -3   2   4      341.11      339.73     11.95 o 
  -2   2   4      727.04      841.96     14.29 o 
  -1   2   4      452.50      510.02     19.27 o 
   0   2   4      718.40      702.68     26.57 o 
   1   2   4       66.08       75.03      9.29 o 
   2   2   4        2.32       17.96      7.38 o 
   3   2   4       40.88       59.69     10.16 o 
   4   2   4        0.72        5.32     10.32 o 
   5   2   4       87.78      121.51     21.16 o 
   6   2   4        0.52       15.25     15.32 o 
  -9   3   4        0.69       52.64     44.31 o 
  -8   3   4       17.89       53.79     24.83 o 
  -7   3   4       26.16        5.85     10.65 o 
  -6   3   4        0.05        5.83      8.87 o 
  -5   3   4       27.23       27.04      8.78 o 
  -4   3   4      216.27      263.50     13.56 o 
  -3   3   4       21.51       27.78      7.82 o 
  -2   3   4      533.80      565.43     15.22 o 
  -1   3   4      129.75      170.60     11.02 o 
   0   3   4      937.61      980.08     23.69 o 
   1   3   4        2.85       11.25      6.67 o 
   2   3   4       15.41       23.76     12.85 o 
   3   3   4        6.38        3.08      8.02 o 
   4   3   4       91.44       66.48     13.99 o 
   5   3   4        4.34       11.44     13.10 o 
   6   3   4       15.50        5.83     13.89 o 
  -9   4   4        6.96       33.24     29.16 o 
  -8   4   4        0.86        4.62     16.73 o 
  -7   4   4       24.56       36.49     19.26 o 
  -6   4   4       89.89       75.64     12.13 o 
  -5   4   4      104.35       94.95     11.43 o 
  -4   4   4       52.99       63.72      9.02 o 
  -3   4   4      146.66      159.53      9.91 o 
  -2   4   4      393.88      415.81     10.97 o 
  -1   4   4       21.66       29.06      5.22 o 
   1   4   4      118.88      124.85     10.81 o 
   2   4   4       70.76       68.98     11.89 o 
   3   4   4      231.36      236.11     18.90 o 
   4   4   4        3.19       -7.05      9.75 o 
   5   4   4       74.11       75.81     27.62 o 
   6   4   4        1.58       21.71     15.67 o 
  -9   5   4        0.33       27.57     18.00 o 
  -8   5   4       65.40       77.32     36.49 o 
  -7   5   4       31.73       42.71     14.84 o 
  -6   5   4        0.11        3.37      9.23 o 
  -5   5   4      248.67      262.97     19.46 o 
  -4   5   4       27.34       33.33      8.20 o 
  -3   5   4      977.85     1010.47     20.11 o 
  -2   5   4       80.37       82.08      7.05 o 
  -1   5   4        1.19       -5.46      4.61 o 
   0   5   4      386.09      422.41     14.16 o 
   1   5   4        0.21        1.72      6.16 o 
   2   5   4       10.81       18.13      8.69 o 
   3   5   4       12.61       33.21     10.64 o 
   4   5   4        9.18       11.64      9.95 o 
   5   5   4       39.84       29.33     12.68 o 
   6   5   4        6.02       36.68     17.43 o 
  -8   6   4       27.22       39.13     16.89 o 
  -7   6   4        0.02        0.99     23.05 o 
  -6   6   4       19.92       43.95     16.74 o 
  -5   6   4      204.85      223.92     18.80 o 
  -4   6   4       68.31       82.08      9.86 o 
  -3   6   4       44.79       61.80      7.86 o 
  -2   6   4     1175.36     1243.79     20.24 o 
  -1   6   4        6.74       -4.78      4.77 o 
   0   6   4      111.32      139.51     10.77 o 
   1   6   4        0.23        0.43      6.45 o 
   2   6   4        9.75       16.85      9.04 o 
   3   6   4       77.67       62.18     11.92 o 
   4   6   4       19.10        1.69      9.87 o 
   5   6   4       64.98       72.72     16.40 o 
   6   6   4        1.88        5.34     14.67 o 
  -8   7   4       16.61       45.01     17.60 o 
  -7   7   4       32.75       32.97     17.12 o 
  -6   7   4      501.19      531.28     28.74 o 
  -5   7   4       47.97       53.82     12.69 o 
  -4   7   4      324.17      339.39     14.69 o 
  -3   7   4      348.50      329.73     12.67 o 
  -2   7   4     1293.57     1453.60     31.26 o 
  -1   7   4        4.59       -7.26      4.84 o 
   0   7   4       44.11       54.47      7.94 o 
   1   7   4      236.49      247.75     24.22 o 
   2   7   4      120.95      116.28     12.90 o 
   3   7   4        5.17       11.24      9.99 o 
   4   7   4        1.97        9.51     10.25 o 
   5   7   4        8.34       15.52     12.42 o 
   6   7   4        6.02       30.24     17.30 o 
  -8   8   4       25.43       27.54     23.53 o 
  -7   8   4        3.75        8.59     13.39 o 
  -6   8   4      172.79      171.11     19.61 o 
  -5   8   4       17.05       21.63      9.15 o 
  -4   8   4     1587.66     1607.88     29.17 o 
  -3   8   4       32.57       46.28      9.85 o 
  -2   8   4        0.79       16.86      7.01 o 
  -1   8   4        1.82       -0.67      5.50 o 
   0   8   4       21.20       19.73      6.96 o 
   1   8   4        5.11        3.34      6.69 o 
   2   8   4       18.28       23.16      8.78 o 
   3   8   4        4.37       -3.75      8.01 o 
   4   8   4      123.38      133.64     16.50 o 
   5   8   4        4.61        0.29     11.53 o 
   6   8   4        0.77        2.99     14.88 o 
  -8   9   4        3.27       22.98     16.60 o 
  -7   9   4        6.13       -3.88     11.94 o 
  -6   9   4       78.62       77.57     15.56 o 
  -5   9   4      325.94      309.01     21.51 o 
  -4   9   4       12.55       31.13     13.00 o 
  -3   9   4        0.05       -5.91      5.65 o 
  -2   9   4      143.04      172.39     14.13 o 
  -1   9   4      269.95      265.77     12.74 o 
   0   9   4       23.11       28.34      7.30 o 
   1   9   4       49.11       51.77      9.25 o 
   2   9   4      256.07      249.27     16.44 o 
   3   9   4      174.74      161.34     20.97 o 
   4   9   4      287.66      256.18     20.70 o 
   5   9   4        2.41        3.98     11.44 o 
   6   9   4       13.64       36.97     15.52 o 
  -8  10   4        0.16        1.37     15.61 o 
  -7  10   4        2.61       36.11     15.28 o 
  -6  10   4       65.08       99.25     17.23 o 
  -5  10   4      121.02      110.96     18.94 o 
  -4  10   4      459.65      435.10     20.91 o 
  -3  10   4      267.09      269.78     12.30 o 
  -2  10   4      279.10      273.61     10.95 o 
  -1  10   4        6.53        5.98      6.74 o 
   0  10   4       58.49       62.76      8.84 o 
   1  10   4       67.69       69.20      9.93 o 
   2  10   4       72.04       76.07     11.35 o 
   3  10   4       91.41       99.37     15.47 o 
   4  10   4       77.42       88.84     16.40 o 
   5  10   4       62.16       39.67     20.10 o 
   6  10   4       89.21      103.08     32.26 o 
  -8  11   4       43.06       23.66     17.05 o 
  -7  11   4      150.06      177.77     22.85 o 
  -6  11   4       19.07       28.51     13.75 o 
  -5  11   4        4.85       -4.51      9.16 o 
  -4  11   4        0.91       -3.42      8.61 o 
  -3  11   4      127.71      154.54     10.83 o 
  -2  11   4       63.37       61.64      7.49 o 
  -1  11   4       62.16       65.94      8.99 o 
   0  11   4      377.58      331.61     14.84 o 
   1  11   4       20.75       30.72      8.64 o 
   2  11   4      126.21      106.65     13.49 o 
   3  11   4       93.69      105.03     16.19 o 
   4  11   4      508.64      497.03     31.43 o 
   5  11   4       85.79       89.79     20.01 o 
   6  11   4       34.90       41.90     23.36 o 
  -8  12   4        2.63      -13.10     14.90 o 
  -7  12   4        0.56       -5.27     13.28 o 
  -6  12   4       76.70       51.32     15.56 o 
  -5  12   4      301.99      341.68     23.67 o 
  -4  12   4       16.30       45.48     12.10 o 
  -3  12   4        0.49       -6.43      6.53 o 
  -2  12   4       32.96       28.73      6.63 o 
  -1  12   4       43.34       43.51      8.54 o 
   0  12   4        9.95       12.62      6.83 o 
   1  12   4      409.46      381.62     20.44 o 
   2  12   4        8.31        6.60      8.55 o 
   3  12   4       69.98       80.44     13.73 o 
   4  12   4        1.56       13.12     10.79 o 
   5  12   4        4.42       14.12     12.33 o 
   6  12   4       16.66       47.09     25.59 o 
  -8  13   4       18.48       22.95     16.98 o 
  -7  13   4       14.79       11.02     14.34 o 
  -6  13   4      158.02      179.85     21.54 o 
  -5  13   4        1.71       -8.35     10.29 o 
  -4  13   4      159.64      169.58     24.71 o 
  -3  13   4        7.24       -7.82     13.03 o 
  -2  13   4      521.97      510.70     19.16 o 
  -1  13   4        8.30       16.57      7.98 o 
   0  13   4       27.43       19.51      7.70 o 
   1  13   4       92.37       96.80     11.54 o 
   2  13   4       50.34       37.05     10.62 o 
   3  13   4        6.70       12.43      9.66 o 
   4  13   4       18.88       56.60     13.86 o 
   5  13   4       82.38       76.01     21.96 o 
   6  13   4      118.60      120.88     33.74 o 
  -8  14   4       25.80       44.42     27.43 o 
  -7  14   4        0.02       -3.55     14.50 o 
  -6  14   4       95.97      108.78     19.10 o 
  -5  14   4       49.23       81.37     15.61 o 
  -4  14   4       26.90       13.67     10.78 o 
  -3  14   4      198.63      189.76     15.82 o 
  -2  14   4      179.09      203.31     11.58 o 
  -1  14   4      160.20      178.77     15.02 o 
   0  14   4        0.41       -0.01      6.82 o 
   1  14   4       31.43       34.20      9.25 o 
   2  14   4       46.82       39.36     10.79 o 
   3  14   4      145.71      147.48     16.28 o 
   4  14   4       42.27       42.68     14.69 o 
   5  14   4        3.94       23.65     18.34 o 
  -8  15   4        7.23       22.80     18.62 o 
  -7  15   4       64.08       63.94     18.85 o 
  -6  15   4        8.25       22.76     13.29 o 
  -5  15   4       12.09       16.58     12.34 o 
  -4  15   4       68.85       63.00     13.82 o 
  -3  15   4       50.48       57.52     16.71 o 
  -2  15   4       31.58       44.77     10.29 o 
  -1  15   4        3.95        5.65      7.53 o 
   0  15   4      137.31      150.79     14.19 o 
   1  15   4       36.13       20.10      8.82 o 
   2  15   4      177.46      168.59     26.63 o 
   3  15   4       31.93       18.37     10.69 o 
   4  15   4       63.67       77.96     20.26 o 
   5  15   4        2.46       27.94     18.48 o 
  -8  16   4        2.26       26.71     18.67 o 
  -7  16   4        2.12        2.07     15.24 o 
  -6  16   4        0.05      -12.82     11.88 o 
  -5  16   4       25.08        4.18     12.50 o 
  -4  16   4       82.28       95.62     15.40 o 
  -3  16   4       28.13       42.27     11.69 o 
  -2  16   4       71.11       62.46     10.90 o 
  -1  16   4      269.06      296.06     30.98 o 
   0  16   4      507.42      502.57     19.55 o 
   1  16   4      340.35      349.54     19.06 o 
   2  16   4      223.17      226.69     17.19 o 
   3  16   4      198.84      225.10     20.54 o 
   4  16   4        0.45        0.62     26.33 o 
   5  16   4       12.41       10.97     17.45 o 
  -8  17   4       41.27       19.59     21.66 o 
  -7  17   4       34.08       28.24     16.62 o 
  -6  17   4        3.55        5.63     13.78 o 
  -5  17   4      277.32      241.00     42.82 o 
  -4  17   4        1.49       -9.80     10.17 o 
  -3  17   4       13.45        7.58     10.11 o 
  -2  17   4       34.42       30.76     10.31 o 
  -1  17   4      392.65      411.39     23.11 o 
   0  17   4      224.03      238.21     22.76 o 
   1  17   4      276.81      281.89     17.65 o 
   2  17   4        0.07        3.99      9.04 o 
   3  17   4       19.61        5.73     14.21 o 
   4  17   4        1.77      -12.94     12.21 o 
   5  17   4       17.29       35.44     19.52 o 
  -8  18   4       73.32       51.93     20.11 o 
  -7  18   4       38.49       12.41     17.31 o 
  -6  18   4        0.41       -4.37     13.71 o 
  -5  18   4        0.19        4.79     12.19 o 
  -4  18   4       68.98       91.69     15.60 o 
  -3  18   4       92.30       98.47     14.28 o 
  -2  18   4        9.18       12.24     12.83 o 
  -1  18   4      162.56      166.19     18.58 o 
   0  18   4      369.91      396.34     18.63 o 
   1  18   4      240.09      252.75     16.94 o 
   2  18   4        1.65        2.91     10.50 o 
   3  18   4       54.35       40.62     16.89 o 
   4  18   4        3.13       -0.25     14.51 o 
   5  18   4        0.19       19.65     25.59 o 
  -7  19   4       32.57       27.57     17.89 o 
  -6  19   4       98.25       97.40     36.94 o 
  -5  19   4       73.42       69.32     17.01 o 
  -4  19   4       25.65        4.02     11.61 o 
  -3  19   4       66.20       54.99     12.90 o 
  -2  19   4      451.77      429.23     27.45 o 
  -1  19   4      390.74      454.02     26.12 o 
   0  19   4      218.38      178.10     17.77 o 
   1  19   4      438.30      422.82     24.53 o 
   2  19   4      119.60      129.11     15.00 o 
   3  19   4      143.86      163.07     23.44 o 
   4  19   4       29.58       37.84     18.42 o 
   5  19   4        0.01       26.70     19.32 o 
  -7  20   4       20.92       45.61     19.37 o 
  -6  20   4       16.91       27.85     18.28 o 
  -5  20   4        0.83        3.64     12.76 o 
  -4  20   4       89.08       68.69     15.57 o 
  -3  20   4       95.37       80.22     23.22 o 
  -2  20   4      201.08      173.51     20.20 o 
  -1  20   4     1310.90     1214.23     39.38 o 
   0  20   4      662.37      627.16     28.65 o 
   1  20   4      129.07      148.58     17.59 o 
   2  20   4        0.04       11.92     12.96 o 
   3  20   4       14.51       17.49     25.21 o 
   4  20   4       16.22       32.91     17.81 o 
   5  20   4        7.58       21.99     19.01 o 
  -7  21   4       49.61       47.31     19.76 o 
  -6  21   4       54.23       57.89     18.10 o 
  -5  21   4       46.78       61.48     19.74 o 
  -4  21   4        2.25       15.10     13.03 o 
  -3  21   4      690.78      711.14     27.20 o 
  -2  21   4       17.47       35.77     13.81 o 
  -1  21   4      106.50      117.88     20.21 o 
   0  21   4        8.11       13.46     12.14 o 
   1  21   4      572.79      517.54     29.95 o 
   2  21   4       88.51      107.70     19.11 o 
   3  21   4       65.17       69.86     19.95 o 
   4  21   4        7.75       38.90     18.04 o 
   5  21   4        4.32        3.42     18.79 o 
  -7  22   4        6.04       -9.19     21.17 o 
  -6  22   4       24.80       11.21     16.31 o 
  -5  22   4      182.76      177.31     22.01 o 
  -4  22   4        1.13        5.88     12.21 o 
  -3  22   4      697.80      672.01     26.81 o 
  -2  22   4        0.22       11.02     12.76 o 
  -1  22   4      385.35      369.33     53.40 o 
   0  22   4       91.52       89.78     37.82 o 
   1  22   4       16.06       27.81     20.02 o 
   2  22   4      261.36      236.24     24.81 o 
   3  22   4       39.10       18.00     15.14 o 
   4  22   4       24.84       21.84     19.21 o 
  -7  23   4        0.95       19.22     18.24 o 
  -6  23   4       16.04       23.30     17.00 o 
  -5  23   4       48.40       39.35     16.06 o 
  -4  23   4        1.00       24.52     13.23 o 
  -3  23   4       19.30       10.30     14.45 o 
  -2  23   4        0.81       -2.58     11.68 o 
  -1  23   4       67.45       73.89     15.95 o 
   0  23   4       17.53        2.78     21.32 o 
   1  23   4      124.00      149.43     31.15 o 
   2  23   4        3.49       26.67     16.32 o 
   3  23   4       55.71       52.30     18.45 o 
   4  23   4        3.75       38.05     19.28 o 
  -7  24   4        7.44        8.79     19.17 o 
  -6  24   4       16.98       -1.33     22.50 o 
  -5  24   4      124.71      140.23     21.46 o 
  -4  24   4       86.65       82.06     41.72 o 
  -3  24   4        2.96       26.35     15.89 o 
  -2  24   4       26.44        8.50     12.05 o 
  -1  24   4      128.07      104.09     17.41 o 
   0  24   4       41.40       41.68     15.57 o 
   1  24   4      175.11      240.65     37.45 o 
   2  24   4        3.80       25.59     23.36 o 
   3  24   4       13.64       26.12     17.78 o 
   4  24   4       26.22       47.91     20.76 o 
  -6  25   4        0.50        3.88     20.40 o 
  -5  25   4       11.42        5.72     15.07 o 
  -4  25   4        1.78        3.34     33.00 o 
  -3  25   4        3.77       17.03     15.49 o 
  -2  25   4       25.17       66.11     16.94 o 
  -1  25   4      133.85      118.42     26.51 o 
   0  25   4        0.19       29.29     21.51 o 
   1  25   4       28.02       78.24     28.18 o 
   2  25   4       27.59       45.24     25.21 o 
   3  25   4       18.77       21.14     29.66 o 
   4  25   4        0.60       10.94     18.88 o 
  -6  26   4       15.82       34.49     27.62 o 
  -5  26   4        8.29       20.25     15.34 o 
  -4  26   4       25.08       52.28     35.60 o 
  -3  26   4        2.43       -4.08     15.94 o 
  -2  26   4       11.93        9.98     14.12 o 
  -1  26   4      171.85      172.23     27.62 o 
   0  26   4       61.74       95.67     29.66 o 
   1  26   4        6.74       31.15     24.10 o 
   2  26   4       29.96       82.69     29.66 o 
   3  26   4        2.05      -13.72     19.65 o 
   4  26   4        2.88       16.93     17.66 o 
  -6  27   4       34.10        4.09     24.84 o 
  -5  27   4        4.98      -25.12     18.30 o 
  -4  27   4        1.85       -7.42     31.15 o 
  -3  27   4       68.30       88.36     28.74 o 
  -2  27   4       61.80       29.33     15.50 o 
  -1  27   4        7.81       42.27     22.62 o 
   0  27   4        3.22       50.43     25.59 o 
   1  27   4       19.63       56.36     24.84 o 
   2  27   4        1.87       52.28     27.44 o 
   3  27   4       36.40       69.34     30.04 o 
  -6  28   4        8.09       10.03     23.57 o 
  -5  28   4       54.04       29.68     21.65 o 
  -4  28   4        6.99       20.77     34.48 o 
  -3  28   4       55.92       61.34     17.90 o 
  -2  28   4        0.23       -0.39     22.99 o 
  -1  28   4        0.04       26.33     22.99 o 
   0  28   4        4.32       58.22     24.47 o 
   1  28   4        1.78       18.17     21.88 o 
   2  28   4       24.42       38.93     27.81 o 
   3  28   4       10.84        9.27     24.47 o 
  -5  29   4        0.64      -32.01     21.46 o 
  -4  29   4       11.36       18.54     34.48 o 
  -3  29   4        1.50       38.77     17.22 o 
  -2  29   4       50.56       97.52     31.52 o 
  -1  29   4        5.93       31.89     23.36 o 
   0  29   4       37.01       68.60     25.59 o 
   1  29   4       70.51       74.53     27.44 o 
   2  29   4        0.44       41.53     27.07 o 
   3  29   4        9.61       50.80     32.26 o 
  -5  30   4        0.09        3.56     23.64 o 
  -4  30   4        0.23       -9.27     16.66 o 
  -3  30   4       14.61       32.29     18.15 o 
  -2  30   4        5.93       55.99     31.15 o 
  -1  30   4        0.16       52.28     25.59 o 
   0  30   4       16.89       28.55     24.10 o 
   1  30   4       39.88       81.21     30.04 o 
   2  30   4       11.07       52.28     28.55 o 
  -5  31   4        2.10       57.47     43.75 o 
  -4  31   4        0.53       13.46     17.86 o 
  -3  31   4        0.46       30.04     30.41 o 
  -2  31   4       71.87      110.87     35.23 o 
  -1  31   4       72.67       76.39     30.78 o 
   0  31   4       51.75       91.96     31.89 o 
   1  31   4       13.59       66.74     27.44 o 
   2  31   4        1.91       26.70     28.18 o 
  -4  32   4       45.79       46.72     37.45 o 
  -3  32   4        8.26       10.01     29.66 o 
  -2  32   4        2.21       27.44     25.59 o 
  -1  32   4       10.08       54.51     25.59 o 
   0  32   4       62.40      142.39     35.23 o 
   1  32   4        9.58       66.37     30.78 o 
   2  32   4        5.45       64.52     31.89 o 
  -4  33   4        0.46       45.24     36.71 o 
  -3  33   4        1.63       57.85     34.11 o 
  -2  33   4       22.72       70.82     30.78 o 
  -1  33   4       15.96      106.42     34.48 o 
   0  33   4       10.55       83.06     31.15 o 
   1  33   4        5.33       53.03     29.29 o 
  -3  34   4       16.06       48.20     33.74 o 
  -2  34   4       12.77       73.05     33.37 o 
  -1  34   4       62.01      119.40     34.11 o 
   0  34   4        1.63       61.55     28.92 o 
   1  34   4       37.28       64.52     30.04 o 
  -2  35   4       27.89       63.78     32.26 o 
  -1  35   4       23.79      119.77     36.71 o 
   0  35   4       11.59       81.58     28.92 o 
  -7   0   5       13.83       16.75     29.11 o 
  -5   0   5       18.24        8.16     19.28 o 
  -3   0   5      131.75      127.93     20.39 o 
  -1   0   5      108.58      109.39     18.17 o 
   1   0   5        0.25      -16.69     11.12 o 
   3   0   5      172.57      145.36     26.70 o 
   5   0   5        7.24       11.87     18.54 o 
  -8   1   5        7.36       60.45     39.86 o 
  -7   1   5        2.68       21.88     18.88 o 
  -5   1   5       45.67       44.48     14.01 o 
  -4   1   5        8.11       28.44     11.53 o 
  -3   1   5      111.16      111.33     14.13 o 
  -2   1   5       56.85       73.55     12.31 o 
  -1   1   5       28.01       49.76     10.75 o 
   0   1   5        0.21       -7.38      7.65 o 
   1   1   5        0.20       15.47     10.33 o 
   2   1   5       11.61       14.61     11.30 o 
   3   1   5      110.83       97.69     17.16 o 
   4   1   5       17.91       17.81     14.04 o 
   5   1   5       13.29       28.18     15.21 o 
  -8   2   5       34.27       68.20     39.86 o 
  -7   2   5        3.58       30.02     12.82 o 
  -6   2   5        2.72       30.41     18.17 o 
  -5   2   5       72.07       81.68     15.59 o 
  -4   2   5      198.91      193.71     18.73 o 
  -3   2   5       41.41       46.52     11.27 o 
  -2   2   5       10.21       30.52      9.24 o 
  -1   2   5        6.05       27.00     10.35 o 
   0   2   5        2.61       -8.59     13.16 o 
   1   2   5       63.05       74.88     13.35 o 
   2   2   5       46.58       53.60     13.19 o 
   3   2   5        7.00       12.29     16.13 o 
   4   2   5      134.43      144.72     27.25 o 
   5   2   5        0.41       31.17     16.12 o 
  -8   3   5       16.74       39.76     42.09 o 
  -7   3   5       50.00       69.25     42.64 o 
  -6   3   5       21.88       33.09     14.96 o 
  -5   3   5       25.10       31.41     12.91 o 
  -4   3   5       20.01       41.26     17.80 o 
  -3   3   5       15.74       18.01      9.95 o 
  -2   3   5      271.75      300.66     18.88 o 
  -1   3   5      332.83      285.17     18.48 o 
   0   3   5        0.94        7.74     17.24 o 
   1   3   5      316.54      358.83     29.11 o 
   2   3   5      233.14      211.88     20.45 o 
   3   3   5       16.96       31.04     12.98 o 
   4   3   5        7.71       16.42     12.58 o 
   5   3   5       14.52       20.92     16.09 o 
  -8   4   5       45.13       91.46     23.27 o 
  -7   4   5        2.28       12.00     17.06 o 
  -6   4   5       36.28       56.42     13.76 o 
  -5   4   5       30.87        2.67     11.12 o 
  -4   4   5       76.70       76.97     14.20 o 
  -3   4   5        0.05       -2.58     12.24 o 
  -2   4   5       16.63       25.77     10.49 o 
  -1   4   5       11.67       15.17     13.16 o 
   0   4   5        0.74        8.52     10.57 o 
   1   4   5       17.20       42.91     12.05 o 
   2   4   5      281.28      348.45     63.78 o 
   3   4   5       28.21       38.29     14.46 o 
   4   4   5      206.13      213.00     29.11 o 
   5   4   5       89.65       79.77     18.42 o 
  -8   5   5       11.82       21.25     20.77 o 
  -7   5   5        0.38        2.78     14.39 o 
  -6   5   5        5.69       13.84     11.22 o 
  -5   5   5        7.39       16.33     13.16 o 
  -4   5   5      110.41      103.30     14.51 o 
  -3   5   5        0.19      -11.95      7.97 o 
  -2   5   5       13.87       23.55      9.95 o 
  -1   5   5      434.40      429.71     40.79 o 
   0   5   5       13.47       43.34     11.14 o 
   1   5   5       21.97       31.28     29.29 o 
   2   5   5        0.29        7.76     10.62 o 
   3   5   5      116.02       90.25     16.52 o 
   4   5   5        5.34       26.26     13.87 o 
   5   5   5        0.46        0.86     13.87 o 
  -8   6   5        0.01       10.08     22.99 o 
  -7   6   5        6.14       22.80     17.19 o 
  -6   6   5      155.56      132.98     21.54 o 
  -5   6   5        1.35       -7.28     12.06 o 
  -4   6   5      272.65      285.46     29.48 o 
  -3   6   5       70.74       79.35     13.15 o 
  -2   6   5       52.11       44.30     10.88 o 
  -1   6   5       43.87       41.23     10.86 o 
   0   6   5     1833.01     1589.93     40.38 o 
   1   6   5     1116.18     1074.59     50.80 o 
   2   6   5      461.51      455.06     27.44 o 
   3   6   5       83.70       98.25     16.75 o 
   4   6   5       12.71       38.55     15.15 o 
   5   6   5       51.59       25.12     16.11 o 
  -8   7   5       43.02       58.60     22.06 o 
  -7   7   5       11.54       15.01     17.72 o 
  -6   7   5       33.37       51.53     17.82 o 
  -5   7   5        8.31        0.38     14.46 o 
  -4   7   5        9.52       22.03     11.76 o 
  -3   7   5      288.19      329.77     21.69 o 
  -2   7   5      344.03      328.03     19.01 o 
  -1   7   5      824.70      743.59     62.67 o 
   0   7   5      324.56      367.04     21.10 o 
   1   7   5       29.05       43.58     25.40 o 
   2   7   5      321.70      323.77     23.82 o 
   3   7   5      368.50      341.72     26.27 o 
   4   7   5       83.64       86.68     18.95 o 
   5   7   5        1.94        4.45     13.18 o 
  -8   8   5        0.02        7.00     19.35 o 
  -7   8   5        1.57       12.59     22.43 o 
  -6   8   5       55.40       37.59     16.94 o 
  -5   8   5        8.12        6.67     21.88 o 
  -4   8   5       89.64       92.11     28.92 o 
  -3   8   5      167.73      175.12     19.10 o 
  -2   8   5        3.91       30.61     15.02 o 
  -1   8   5       46.78       63.05     12.06 o 
   0   8   5      247.32      260.26     19.92 o 
   1   8   5      314.48      248.80     23.18 o 
   2   8   5     1202.72     1155.14     77.87 o 
   3   8   5      132.71      183.47     21.19 o 
   4   8   5        1.08       13.63     14.09 o 
   5   8   5       23.59       40.68     17.04 o 
  -8   9   5       41.77       58.99     23.79 o 
  -7   9   5       10.52       -7.91     16.30 o 
  -6   9   5       56.22       30.06     18.53 o 
  -5   9   5        5.21       15.20     25.59 o 
  -4   9   5       66.63       83.21     12.56 o 
  -3   9   5      165.79      181.84     16.46 o 
  -2   9   5        0.54       -0.54      8.52 o 
  -1   9   5      187.67      217.99     17.81 o 
   0   9   5      108.67      137.51     23.36 o 
   1   9   5       96.35      103.26     16.13 o 
   2   9   5      122.78      148.50     18.58 o 
   3   9   5       63.25       93.39     17.89 o 
   4   9   5       57.59       68.19     23.18 o 
   5   9   5       45.81       34.95     16.83 o 
  -8  10   5        9.65       -0.35     20.37 o 
  -7  10   5       27.79        4.83     17.89 o 
  -6  10   5       37.05       30.71     17.63 o 
  -5  10   5        9.92      -12.98     21.88 o 
  -4  10   5       21.84       16.25     14.88 o 
  -3  10   5      174.93      167.35     16.00 o 
  -2  10   5       30.37       19.54     10.35 o 
  -1  10   5      130.61      136.93     15.06 o 
   0  10   5        6.95       -4.05      8.71 o 
   1  10   5       24.92       18.35     11.31 o 
   2  10   5        3.48       -0.65     10.33 o 
   3  10   5      166.16      171.79     21.32 o 
   4  10   5      191.32      183.10     44.68 o 
   5  10   5        9.52       11.00     15.57 o 
  -8  11   5       42.64       20.21     21.24 o 
  -7  11   5        3.15       36.10     20.74 o 
  -6  11   5       12.62       21.25     19.28 o 
  -5  11   5        1.04      -23.36     22.25 o 
  -4  11   5       11.13       35.41     16.69 o 
  -3  11   5        1.85       -0.44      8.71 o 
  -2  11   5        2.96        7.26      9.28 o 
  -1  11   5      128.32      122.48     14.41 o 
   0  11   5        0.08       -3.96      8.64 o 
   1  11   5        8.68        3.59     10.15 o 
   2  11   5       65.10       46.03     14.70 o 
   3  11   5        0.03       16.16     12.45 o 
   5  11   5        4.16        5.27     16.37 o 
  -8  12   5        9.42        5.97     21.69 o 
  -7  12   5       25.09        4.21     17.14 o 
  -6  12   5      132.75      148.50     24.34 o 
  -5  12   5       25.85       62.30     28.92 o 
  -4  12   5       16.16       19.12     35.78 o 
  -3  12   5       37.85       31.89     18.54 o 
  -2  12   5        3.82       -8.73      9.09 o 
  -1  12   5       27.59       36.06     11.67 o 
   0  12   5       30.57       16.19     10.22 o 
   1  12   5        0.37       -9.14     10.06 o 
   2  12   5       92.72       96.93     16.26 o 
   3  12   5        3.20       18.84     19.84 o 
   4  12   5        0.06       20.38     14.47 o 
   5  12   5       28.56       14.25     15.89 o 
  -8  13   5       19.26       -4.14     20.54 o 
  -7  13   5      121.90       87.72     24.65 o 
  -6  13   5       14.02       27.28     18.45 o 
  -5  13   5       17.47      -12.24     27.07 o 
  -4  13   5        1.92       20.09     14.49 o 
  -3  13   5      156.99      180.86     20.48 o 
  -2  13   5        1.10        4.56     10.57 o 
  -1  13   5       61.72       51.47     12.25 o 
   0  13   5        1.87       12.45     13.53 o 
   1  13   5       12.23        3.24     10.14 o 
   2  13   5        4.92       -5.26     15.20 o 
   3  13   5       16.20       11.41     13.61 o 
   4  13   5        0.03       18.55     14.62 o 
   5  13   5        1.28       25.96     23.73 o 
  -8  14   5        0.36       -0.28     22.94 o 
  -7  14   5       73.80       65.33     24.02 o 
  -6  14   5       25.39       43.97     19.23 o 
  -5  14   5       40.93       40.05     30.04 o 
  -4  14   5      184.42      204.55     32.26 o 
  -3  14   5       22.34       43.92     43.57 o 
  -2  14   5        1.56        1.39      9.31 o 
  -1  14   5        3.62       -7.28      9.66 o 
   0  14   5      286.79      285.88     47.28 o 
   1  14   5        0.98       10.38     10.48 o 
   2  14   5       15.26        5.89     10.69 o 
   3  14   5       27.48       35.75     15.23 o 
   4  14   5       43.75       29.69     16.26 o 
   5  14   5        0.54        9.64     23.73 o 
  -8  15   5       30.35       -0.07     21.47 o 
  -7  15   5        1.54        1.09     20.22 o 
  -6  15   5       14.83        8.52     17.49 o 
  -5  15   5       58.24       54.88     31.15 o 
  -4  15   5      117.68      118.05     20.11 o 
  -3  15   5       44.06       54.19     15.85 o 
  -2  15   5       98.65       58.02     14.88 o 
  -1  15   5       55.56       97.97     15.18 o 
   0  15   5       44.55       51.38     12.55 o 
   1  15   5       69.77       79.53     29.66 o 
   2  15   5        0.50      -15.32     10.21 o 
   3  15   5       30.35       22.79     19.84 o 
   4  15   5        3.84        9.14     26.70 o 
  -8  16   5        0.01        8.37     20.83 o 
  -7  16   5       22.39        1.51     18.92 o 
  -6  16   5       10.77      -11.86     17.45 o 
  -5  16   5       86.24       25.96     31.89 o 
  -4  16   5        0.05       -5.83     12.74 o 
  -3  16   5      105.92      102.57     31.33 o 
  -2  16   5        0.16       24.43     13.10 o 
  -1  16   5        2.88        2.02     10.38 o 
   0  16   5       18.29       -1.50      9.70 o 
   1  16   5        6.93       -4.91     10.96 o 
   2  16   5      114.93      124.69     18.52 o 
   3  16   5        0.15       -0.62     12.79 o 
   4  16   5       13.80       21.14     21.51 o 
  -7  17   5        4.15       -2.53     20.49 o 
  -6  17   5       43.72       28.34     20.01 o 
  -5  17   5       53.37       68.97     35.23 o 
  -4  17   5        2.14      -22.03     20.58 o 
  -3  17   5       15.15        8.45     13.25 o 
  -2  17   5      481.65      513.07     38.19 o 
  -1  17   5      151.39       99.00     21.14 o 
   0  17   5        6.41       17.35     11.31 o 
   1  17   5        6.59        5.10     11.67 o 
   2  17   5        1.76       11.60     11.79 o 
   3  17   5        0.88       11.60     13.27 o 
   4  17   5        4.81       31.89     23.73 o 
  -7  18   5       16.37       22.36     20.92 o 
  -6  18   5        3.34       11.55     20.04 o 
  -5  18   5        6.17       10.38     32.63 o 
  -4  18   5      175.27      167.59     26.33 o 
  -3  18   5      117.94      170.10     65.63 o 
  -2  18   5        1.03       17.01     12.48 o 
  -1  18   5       76.11       57.10     18.54 o 
   0  18   5       19.96       24.42     11.79 o 
   1  18   5       46.33       34.25     21.32 o 
   2  18   5      103.46       89.06     16.75 o 
   3  18   5        0.62        8.53     21.51 o 
   4  18   5        0.84       39.68     26.33 o 
  -7  19   5        3.78        3.16     22.10 o 
  -6  19   5       50.63       26.42     23.18 o 
  -5  19   5        0.01      -14.46     31.15 o 
  -4  19   5        0.09       -7.10     25.21 o 
  -3  19   5      651.56      611.61     32.09 o 
  -2  19   5       38.91       17.32     12.78 o 
  -1  19   5       33.10       25.74     16.13 o 
   0  19   5       22.56        7.79     15.20 o 
   1  19   5       48.39       34.19     13.43 o 
   2  19   5       11.24       18.53     12.38 o 
   3  19   5        0.84        3.71     17.80 o 
   4  19   5        1.79        2.97     23.36 o 
  -7  20   5        0.16        5.08     24.84 o 
  -6  20   5        0.55      -27.67     18.45 o 
  -5  20   5      241.77      291.45     48.58 o 
  -4  20   5       30.21        3.85     25.21 o 
  -3  20   5       21.40       44.27     16.67 o 
  -2  20   5        6.37       -8.17     14.09 o 
  -1  20   5      288.72      260.21     25.21 o 
   0  20   5      217.56      143.13     24.10 o 
   1  20   5        7.94        9.85     11.85 o 
   2  20   5       26.18       49.69     25.96 o 
   3  20   5        3.01       12.61     22.62 o 
   4  20   5        1.85       -4.82     20.77 o 
  -7  21   5       22.34       27.05     23.79 o 
  -6  21   5        1.83      -17.05     23.92 o 
  -5  21   5      179.26      143.50     42.64 o 
  -4  21   5       45.59       30.56     20.39 o 
  -3  21   5      168.95      157.23     46.17 o 
  -2  21   5      334.29      261.71     24.11 o 
  -1  21   5       28.84       38.90     14.24 o 
   0  21   5       72.35       58.59     19.28 o 
   1  21   5       97.16       41.53     18.54 o 
   2  21   5       11.24       63.78     25.96 o 
   3  21   5       19.03       12.98     22.25 o 
   4  21   5        5.24       -5.56     22.62 o 
  -7  22   5       14.24        2.34     38.01 o 
  -6  22   5       76.75       70.89     26.43 o 
  -5  22   5       10.22       -7.79     31.15 o 
  -4  22   5      133.75       97.39     21.73 o 
  -3  22   5       54.38       54.65     26.14 o 
  -2  22   5       81.29       97.57     18.58 o 
  -1  22   5       69.59       74.73     29.29 o 
   0  22   5       25.27       49.82     13.99 o 
   1  22   5       15.91        4.45     16.32 o 
   2  22   5       13.70       37.45     23.36 o 
   3  22   5        6.85       24.84     24.10 o 
  -6  23   5        8.38       20.02     23.96 o 
  -5  23   5        2.70       -5.56     34.86 o 
  -4  23   5      273.23      256.17     28.35 o 
  -3  23   5      175.94      208.57     25.54 o 
  -2  23   5       19.89       29.86     15.83 o 
  -1  23   5       19.21        7.72     13.15 o 
   0  23   5       79.66       58.89     16.10 o 
   3  23   5        2.33       37.82     25.21 o 
  -6  24   5       35.07        2.52     23.78 o 
  -5  24   5      141.70       93.81     40.42 o 
  -4  24   5       10.28        8.83     16.84 o 
  -3  24   5       51.13       47.04     18.35 o 
  -2  24   5        1.04       12.16     14.28 o 
  -1  24   5      175.53      136.44     25.59 o 
   0  24   5       24.20       34.15     18.73 o 
   3  24   5        9.49       25.21     23.73 o 
  -6  25   5        5.48      -45.61     35.60 o 
  -5  25   5       64.34       31.80     19.15 o 
  -4  25   5        0.20        4.33     15.69 o 
  -3  25   5       23.54       17.54     16.39 o 
  -2  25   5      199.47      187.14     23.02 o 
  -1  25   5       42.24       42.20     26.70 o 
   0  25   5        6.52       61.55     26.33 o 
  -6  26   5        0.26      -12.61     40.42 o 
  -5  26   5        7.65        6.27     18.46 o 
  -4  26   5        0.00       11.05     18.02 o 
  -3  26   5        0.02       31.08     16.81 o 
  -2  26   5       11.65       45.72     16.84 o 
  -1  26   5       23.20       40.15     35.04 o 
   0  26   5        5.05       28.55     24.47 o 
  -5  27   5        0.04        8.30     18.17 o 
  -4  27   5       47.62       66.24     21.61 o 
  -3  27   5       27.78       55.62     17.96 o 
  -2  27   5        0.16       22.11     16.69 o 
  -1  27   5        4.68       66.00     27.44 o 
   0  27   5       21.79       81.95     28.55 o 
  -5  28   5        4.22      -10.31     25.40 o 
  -4  28   5        4.70        9.04     17.62 o 
  -3  28   5        4.49       30.60     16.93 o 
  -2  28   5        1.77       30.27     41.34 o 
  -1  28   5       32.37       78.24     27.07 o 
   0  28   5        0.00       45.61     26.70 o 
  -5  29   5       38.77       55.80     23.23 o 
  -4  29   5        0.04        8.47     15.79 o 
  -3  29   5       23.95       21.91     30.04 o 
  -2  29   5       52.96       79.35     27.44 o 
  -1  29   5        9.10       67.12     29.66 o 
   0  29   5        3.86       78.24     29.29 o 
  -4  30   5       28.49       27.50     19.82 o 
  -3  30   5       14.35       21.00     16.87 o 
  -2  30   5        0.93       69.34     28.55 o 
  -1  30   5       15.52       58.96     26.70 o 
   0  30   5       15.60       73.79     31.15 o 
  -4  31   5        9.58       50.36     21.04 o 
  -3  31   5        0.31       84.54     32.63 o 
  -2  31   5        7.85       74.53     31.52 o 
  -1  31   5       32.75       58.22     30.41 o 
   0  31   5        0.42       90.11     29.66 o 
  -3  32   5      121.42      167.97     40.79 o 
  -2  32   5        0.89       70.08     29.29 o 
   0  32   5        1.95       70.82     29.29 o 
  -2  33   5       59.17      145.73     37.08 o 
  -1  33   5       68.85      114.58     35.60 o 
  -6   0   6        0.15        7.05     20.39 o 
  -4   0   6      111.38      121.25     25.21 o 
  -2   0   6      148.57      164.27     24.84 o 
   0   0   6       26.00       22.62     15.94 o 
   2   0   6       26.70       24.10     17.43 o 
   4   0   6        1.69       30.04     22.25 o 
  -7   1   6       30.84       28.50     17.17 o 
  -6   1   6        0.12       15.36     42.27 o 
  -5   1   6       31.26       44.07     14.51 o 
  -4   1   6       15.88       11.00     13.50 o 
  -3   1   6       46.95       35.51     12.67 o 
  -2   1   6       41.23       35.67     11.85 o 
  -1   1   6        0.05       -4.87      9.77 o 
   0   1   6      244.49      235.02     33.74 o 
   1   1   6       18.24       26.54     12.05 o 
   2   1   6       58.00       39.51     23.73 o 
   3   1   6        2.14       17.43     18.35 o 
   4   1   6        2.00       24.85     15.85 o 
  -7   2   6        3.56        9.93     15.93 o 
  -6   2   6       27.39       23.28     15.99 o 
  -5   2   6      243.00      254.85     23.00 o 
  -4   2   6       82.36      114.60     17.14 o 
  -3   2   6       13.91       19.84     11.54 o 
  -2   2   6       27.86       44.32     12.70 o 
  -1   2   6        8.22       26.98     11.67 o 
   0   2   6       55.93       89.76     15.47 o 
   1   2   6      100.32      122.06     17.40 o 
   2   2   6       14.32       21.65     11.72 o 
   3   2   6       16.39       15.35     13.10 o 
   4   2   6        0.67       16.38     14.31 o 
  -7   3   6        7.67       32.63     22.99 o 
  -6   3   6       78.68       82.33     37.27 o 
  -5   3   6       46.30       56.17     16.23 o 
  -4   3   6       32.04       73.41     14.67 o 
  -3   3   6      120.59      113.22     16.26 o 
  -2   3   6      641.37      609.23     26.61 o 
  -1   3   6      409.95      403.78     24.49 o 
   0   3   6      274.58      284.86     26.88 o 
   1   3   6       84.37      121.87     17.61 o 
   2   3   6        7.22       24.58     17.98 o 
   3   3   6       42.35       43.78     14.68 o 
   4   3   6       27.57       34.13     23.55 o 
  -7   4   6        7.09       30.41     25.21 o 
  -6   4   6        5.98       20.25     14.81 o 
  -5   4   6       14.68       36.79     14.03 o 
  -4   4   6      414.90      451.00     25.39 o 
  -3   4   6     1103.24     1016.55     34.13 o 
  -2   4   6      359.33      406.22     23.23 o 
  -1   4   6       59.33      100.12     22.25 o 
   0   4   6      319.87      317.48     27.44 o 
   1   4   6      426.04      431.22     39.12 o 
   2   4   6       86.49       78.65     17.02 o 
   3   4   6        2.63       -6.32     11.50 o 
   4   4   6        0.00       29.91     21.14 o 
  -7   5   6        9.73       42.27     24.47 o 
  -6   5   6       50.45       28.92     23.36 o 
  -5   5   6      164.35      203.49     23.55 o 
  -4   5   6      316.10      416.42     39.68 o 
  -3   5   6       10.69       19.70     12.14 o 
  -2   5   6      615.54      677.65     28.38 o 
  -1   5   6     1455.70     1247.10     37.45 o 
   0   5   6      546.54      492.28     25.30 o 
   1   5   6       18.67       56.38     29.66 o 
   2   5   6       54.54       61.75     15.40 o 
   3   5   6        2.77        4.53     22.06 o 
   4   5   6       51.53       47.28     17.36 o 
  -6   6   6        6.61        9.27     20.39 o 
  -5   6   6      135.71      155.35     28.18 o 
  -4   6   6       59.43       73.37     15.06 o 
  -3   6   6      154.58      155.69     17.66 o 
  -2   6   6      320.08      379.87     25.77 o 
  -1   6   6       14.69       50.88     13.10 o 
   0   6   6       37.57       54.49     16.32 o 
   1   6   6       41.67       21.55     12.51 o 
   2   6   6      141.26      115.67     19.47 o 
   3   6   6        1.88       12.05     17.98 o 
   4   6   6       14.44       33.09     16.39 o 
  -6   7   6       14.56       35.60     21.88 o 
  -5   7   6       34.19       35.97     22.62 o 
  -4   7   6       16.27       17.06     12.55 o 
  -3   7   6       46.16       64.26     13.51 o 
  -2   7   6      219.73      258.30     20.14 o 
  -1   7   6       71.02       73.44     14.16 o 
   0   7   6        3.58        4.30     29.48 o 
   1   7   6      322.19      219.66     61.37 o 
   2   7   6       15.68        5.39     12.40 o 
   3   7   6      103.53       67.11     16.66 o 
   4   7   6       11.41       -0.94     20.95 o 
  -6   8   6       60.21      110.50     29.29 o 
  -5   8   6        4.92       28.92     21.14 o 
  -4   8   6       17.30        9.86     19.65 o 
  -3   8   6      105.21      150.06     17.45 o 
  -2   8   6      287.36      308.92     50.80 o 
  -1   8   6        0.56       -2.25     10.24 o 
   0   8   6       50.01       87.26     16.05 o 
   1   8   6      166.95      120.58     36.52 o 
   2   8   6       19.18       15.87     27.25 o 
   3   8   6       70.96       72.90     17.02 o 
   4   8   6        0.76       28.43     16.87 o 
  -6   9   6       40.96       64.89     25.21 o 
  -5   9   6       81.48       67.12     25.59 o 
  -4   9   6        4.32      -11.00     13.53 o 
  -3   9   6       73.65       75.36     14.09 o 
  -2   9   6      110.02      117.15     17.43 o 
  -1   9   6       20.93        2.42     26.51 o 
   0   9   6      877.61      694.70    113.47 o 
   1   9   6      120.30      166.77     19.64 o 
   2   9   6       10.34        9.78     12.82 o 
   3   9   6       50.87       22.94     14.87 o 
   4   9   6        2.13       30.50     16.76 o 
  -8  10   6       27.65      -18.17     24.10 o 
  -6  10   6       19.38       26.70     21.14 o 
  -5  10   6       41.00       29.66     22.62 o 
  -4  10   6       24.15       12.24     18.54 o 
  -3  10   6       38.49       36.90     13.63 o 
  -2  10   6       21.60       -1.14      9.81 o 
  -1  10   6        8.47        8.15     10.56 o 
   0  10   6       67.03       81.56     16.25 o 
   1  10   6       21.43       20.21     20.02 o 
   2  10   6       13.98       24.13     13.19 o 
   3  10   6       13.54       48.41     16.73 o 
   4  10   6        4.37       22.29     22.25 o 
  -8  11   6       36.59      -24.10     25.96 o 
  -6  11   6       26.20       11.12     21.14 o 
  -5  11   6        0.45       14.83     18.91 o 
  -4  11   6       31.90       21.51     17.06 o 
  -3  11   6        0.96       -4.02     10.35 o 
  -2  11   6      136.75      132.30     16.83 o 
  -1  11   6        9.46        4.88     14.28 o 
   0  11   6       29.06       38.57     13.22 o 
   1  11   6       10.36       -1.77     11.09 o 
   2  11   6       86.46      117.44     19.50 o 
   3  11   6       10.93       56.91     34.11 o 
   4  11   6        0.49        2.26     16.87 o 
  -8  12   6        0.38       -1.85     25.96 o 
  -6  12   6        3.35       19.28     24.10 o 
  -5  12   6        0.89        4.82     18.17 o 
  -4  12   6       12.31       52.28     22.99 o 
  -3  12   6        5.59       -7.42     14.09 o 
  -2  12   6       12.35        8.71     10.49 o 
  -1  12   6        4.04       -1.16     20.77 o 
   0  12   6        2.60       -6.72     11.03 o 
   1  12   6        3.86       27.16     13.35 o 
   2  12   6       86.03       43.95     26.88 o 
   3  12   6       36.02       54.52     17.64 o 
   4  12   6        0.52       24.03     16.09 o 
  -6  13   6        0.01       32.26     23.73 o 
  -5  13   6        0.36       -0.74     18.91 o 
  -4  13   6        2.90       -1.48     17.06 o 
  -3  13   6        0.01      -22.25     15.20 o 
  -2  13   6       70.39       92.51     15.41 o 
  -1  13   6       18.11        5.80     11.46 o 
   0  13   6        0.12       -6.92     10.50 o 
   1  13   6       10.59        5.03     11.65 o 
   2  13   6        0.94       11.50     13.19 o 
   3  13   6        5.00       28.23     15.59 o 
   4  13   6        0.68       26.08     15.60 o 
  -6  14   6        2.02       17.43     23.73 o 
  -5  14   6       54.02       66.00     25.21 o 
  -4  14   6        5.67       21.51     20.39 o 
  -3  14   6        3.00       11.87     16.32 o 
  -2  14   6       10.31       22.99     17.06 o 
  -1  14   6       28.39       30.18     19.84 o 
   0  14   6       10.56       16.55     12.98 o 
   1  14   6        0.01       13.81     39.68 o 
   2  14   6       12.35       21.41     13.81 o 
   3  14   6        4.42       13.54     14.61 o 
   4  14   6        5.32        6.35     20.58 o 
  -6  15   6       65.55       41.16     27.07 o 
  -5  15   6        0.08        4.82     18.17 o 
  -4  15   6       26.69       31.52     21.14 o 
  -3  15   6        9.07       34.48     20.02 o 
  -2  15   6       13.27        8.16     17.06 o 
  -1  15   6        0.02       -9.61     10.50 o 
   0  15   6        2.98       19.82     12.92 o 
   1  15   6       13.38        9.53     12.29 o 
   2  15   6        2.47       -1.29     12.84 o 
   3  15   6        4.03       21.29     15.94 o 
  -6  16   6      111.02      109.76     32.63 o 
  -5  16   6       30.11       22.25     20.39 o 
  -4  16   6       80.79       53.03     22.25 o 
  -3  16   6        0.99       11.87     18.91 o 
  -2  16   6        8.73        3.71     15.57 o 
  -1  16   6        1.13       -4.82     16.32 o 
   0  16   6        0.24      -14.11     10.77 o 
   1  16   6        0.36       -3.45     11.88 o 
   2  16   6        2.12       35.82     15.36 o 
   3  16   6        4.59       35.84     17.28 o 
  -6  17   6        5.86      -13.72     20.39 o 
  -5  17   6        2.42        7.79     20.39 o 
  -4  17   6       75.69       71.57     24.84 o 
  -3  17   6        5.07        2.22     16.32 o 
  -2  17   6        4.54      -13.35     15.57 o 
  -1  17   6        7.96      -20.02     13.35 o 
   0  17   6       15.22        0.37     18.17 o 
   1  17   6       37.82       25.84     13.72 o 
   2  17   6       24.68       31.27     14.61 o 
   3  17   6       14.34       21.68     15.89 o 
  -6  18   6       13.33        6.67     21.88 o 
  -5  18   6       73.52      110.50     29.66 o 
  -4  18   6       54.90       34.48     21.88 o 
  -3  18   6        2.73        1.11     16.69 o 
  -2  18   6       18.74       15.94     18.91 o 
  -1  18   6       40.85       13.72     16.69 o 
   0  18   6       23.49       38.35     14.29 o 
   1  18   6        2.51      -15.20     11.11 o 
   2  18   6        3.26       -3.43     13.19 o 
   3  18   6        1.09       41.53     25.59 o 
  -6  19   6        9.80        5.19     21.88 o 
  -5  19   6        6.14       39.68     22.62 o 
  -4  19   6       14.80      -12.24     16.69 o 
  -3  19   6       58.85       28.18     19.28 o 
  -2  19   6       39.35       17.80     18.54 o 
  -1  19   6       10.26       -5.19     15.57 o 
   0  19   6      118.91       63.41     21.88 o 
   1  19   6        1.65       -0.54     16.32 o 
   2  19   6        6.37       -5.05     13.14 o 
   3  19   6       43.63       77.50     30.41 o 
  -6  20   6        4.65       12.98     26.33 o 
  -5  20   6        0.02       11.12     21.88 o 
  -4  20   6       44.29       23.73     22.99 o 
  -3  20   6        9.83       28.92     19.65 o 
  -2  20   6        0.70        0.37     16.32 o 
  -1  20   6       45.95       69.34     23.36 o 
   0  20   6        2.90       10.75     14.83 o 
   1  20   6        0.05       -0.76     22.62 o 
   2  20   6       12.42       20.44     13.85 o 
   3  20   6       13.24       59.33     28.92 o 
  -6  21   6       16.49       10.01     22.99 o 
  -5  21   6       57.62       79.35     28.55 o 
  -4  21   6       21.41       26.70     22.62 o 
  -3  21   6       40.33        1.11     18.91 o 
  -2  21   6      175.96      133.12     28.18 o 
  -1  21   6        0.01      -11.12     14.46 o 
   0  21   6       11.36        1.85     15.20 o 
   1  21   6       24.20       36.71     20.77 o 
   2  21   6        7.92       35.60     25.96 o 
  -6  22   6       36.18       65.26     30.78 o 
  -5  22   6       91.65       74.90     30.78 o 
  -4  22   6       16.66        5.93     21.88 o 
  -3  22   6       38.88       48.95     23.73 o 
  -2  22   6        2.44      -10.75     17.06 o 
  -1  22   6       10.26      -16.32     14.09 o 
   0  22   6       34.94        7.05     18.17 o 
   1  22   6       56.20       68.97     23.36 o 
  -6  23   6       17.32       40.42     25.21 o 
  -5  23   6       11.35       18.54     23.36 o 
  -4  23   6        3.81       -1.85     18.91 o 
  -3  23   6        0.26       24.10     19.28 o 
  -2  23   6       10.03       -9.27     17.06 o 
  -1  23   6       13.92      -11.87     16.32 o 
   0  23   6       27.76       28.55     18.91 o 
  -5  24   6        0.62       22.99     23.73 o 
  -4  24   6        5.78       10.75     19.28 o 
  -3  24   6       35.20        5.93     21.14 o 
  -2  24   6        0.55      -21.51     17.43 o 
  -1  24   6       27.91       37.82     20.02 o 
   0  24   6        1.04        1.85     18.54 o 
  -5  25   6       15.09       18.91     23.36 o 
  -4  25   6        1.52       19.28     22.62 o 
  -3  25   6       30.32       -7.79     20.02 o 
  -2  25   6        1.04       -9.27     15.57 o 
  -1  25   6       26.00       -0.74     17.06 o 
  -5  26   6       10.31      -10.01     23.73 o 
  -4  26   6        9.65       -7.42     18.91 o 
  -3  26   6       12.30       15.94     22.62 o 
  -2  26   6        0.30      -24.47     16.32 o 
  -1  26   6        0.04        1.85     18.17 o 
  -4  27   6        0.06       23.36     22.99 o 
  -3  27   6        6.35       15.57     22.62 o 
  -2  27   6       14.60        5.93     20.77 o 
  -4  28   6        3.31        2.60     24.10 o 
  -3  28   6        0.52       11.49     22.99 o 
  -2  28   6        0.12      -17.80     17.43 o 
  -3  29   6       27.83       13.35     23.36 o 
  -7   0   7       22.28      131.64     34.48 o 
  -5   0   7      471.20      445.71     41.90 o 
  -3   0   7      346.45      399.73     38.19 o 
  -1   0   7       47.90       20.77     16.32 o 
   1   0   7        5.21       19.28     19.65 o 
   3   0   7        4.62       49.69     22.99 o 
  -7   1   7      221.52      172.79     36.34 o 
  -6   1   7      181.41      214.94     69.71 o 
  -5   1   7      134.98      163.89     21.62 o 
  -4   1   7        0.07        9.14     19.28 o 
  -3   1   7       53.73      120.92     18.48 o 
  -2   1   7        0.02       -4.92     11.27 o 
  -1   1   7      158.25      163.29     30.59 o 
   0   1   7       18.00       19.86     13.04 o 
   1   1   7        0.55        3.16     13.19 o 
   2   1   7        0.62       19.43     13.34 o 
   3   1   7       10.58       26.15     16.69 o 
  -7   2   7       17.15       35.23     29.29 o 
  -6   2   7      121.26      121.46     21.76 o 
  -5   2   7       10.42       57.47     16.78 o 
  -4   2   7       68.57       79.92     17.57 o 
  -3   2   7      399.37      373.23     39.68 o 
  -2   2   7        5.99       -1.97     11.65 o 
  -1   2   7       42.02       59.67     14.94 o 
   0   2   7        1.50       -3.42     11.13 o 
   1   2   7       11.46       15.66     13.60 o 
   2   2   7        0.61       -7.50     11.13 o 
   3   2   7        0.73       36.95     15.67 o 
  -7   3   7       12.06       -7.79     25.21 o 
  -6   3   7        0.07       10.18     16.61 o 
  -5   3   7      129.60      125.95     20.22 o 
  -4   3   7      187.39      131.56     19.64 o 
  -3   3   7        5.38       26.98     16.50 o 
  -2   3   7       58.34       48.43     14.54 o 
  -1   3   7       48.89       45.55     14.41 o 
   0   3   7       28.06       33.65     14.09 o 
   1   3   7        2.84        9.46     13.04 o 
   2   3   7        4.35        9.27     18.54 o 
   3   3   7       33.94       29.63     21.14 o 
  -7   4   7        1.58       23.36     27.81 o 
  -6   4   7       12.91       58.96     27.81 o 
  -5   4   7       28.13       25.41     16.11 o 
  -4   4   7      135.84      187.79     21.34 o 
  -3   4   7       26.56       26.32     14.01 o 
  -2   4   7        2.11       -5.32     11.68 o 
  -1   4   7        7.88       22.26     13.08 o 
   0   4   7        5.82        9.30     12.12 o 
   1   4   7        1.35       25.59     14.42 o 
   2   4   7        0.60        0.22     12.96 o 
   3   4   7        2.73       36.25     15.57 o 
  -7   5   7        1.82       -1.48     24.84 o 
  -6   5   7       47.29       97.52     29.29 o 
  -5   5   7       48.21       65.94     17.89 o 
  -4   5   7      121.91      123.98     20.02 o 
  -3   5   7        2.91        8.53     12.70 o 
  -2   5   7        2.00        0.81     12.19 o 
  -1   5   7        5.28      -15.14     10.09 o 
   0   5   7       32.07       23.92     12.59 o 
   1   5   7        1.00       35.79     15.76 o 
   2   5   7        0.77        3.30     19.28 o 
   3   5   7        6.30        9.47     14.54 o 
  -7   6   7        7.75       39.68     28.55 o 
  -6   6   7       87.20      162.41     35.60 o 
  -5   6   7       21.51       21.94     16.16 o 
  -4   6   7       70.39      101.09     20.77 o 
  -3   6   7      152.71      128.58     18.35 o 
  -2   6   7      324.84      255.24     22.25 o 
  -1   6   7       20.51        9.40     12.44 o 
   0   6   7        0.67        4.59     11.98 o 
   1   6   7        1.74       20.70     13.25 o 
   2   6   7        0.50       -1.40     11.40 o 
   3   6   7       30.28        8.16     15.71 o 
  -7   7   7        8.35       56.36     32.26 o 
  -6   7   7        5.45       -3.71     22.62 o 
  -5   7   7       49.77       25.96     21.51 o 
  -4   7   7      212.43      231.73     33.56 o 
  -3   7   7        0.37        1.75     12.93 o 
  -2   7   7       36.25        7.77     12.58 o 
  -1   7   7       16.20       16.85     12.09 o 
   0   7   7        2.12       -1.93     13.36 o 
   1   7   7      163.44      109.93     19.69 o 
   2   7   7       13.78       13.80     13.75 o 
   3   7   7        0.28       11.70     14.15 o 
  -7   8   7       33.39       66.74     31.15 o 
  -6   8   7        0.33        7.05     23.73 o 
  -5   8   7       68.96       94.18     29.66 o 
  -4   8   7        3.84      -18.84     28.55 o 
  -3   8   7        0.01       21.49     13.72 o 
  -2   8   7       38.05       42.42     14.17 o 
  -1   8   7       62.55       80.77     17.04 o 
   0   8   7        2.22       20.40     16.32 o 
   1   8   7       12.12       13.49     14.05 o 
   2   8   7        9.66       19.34     15.04 o 
   3   8   7       10.31       18.92     17.80 o 
  -7   9   7       41.54       25.96     29.29 o 
  -6   9   7       24.00      -14.46     21.88 o 
  -5   9   7        0.05       36.71     23.73 o 
  -4   9   7       41.48       35.97     22.62 o 
  -3   9   7      105.28       79.84     16.31 o 
  -2   9   7        0.00       -3.21     13.35 o 
  -1   9   7       99.75       55.69     18.91 o 
   0   9   7       20.69       21.17     12.83 o 
   1   9   7       44.67       78.59     17.81 o 
   2   9   7       20.11       14.23     15.30 o 
   3   9   7       11.30       24.35     14.68 o 
  -7  10   7       16.05       63.78     33.74 o 
  -6  10   7       30.46       26.33     24.47 o 
  -5  10   7       10.89       15.94     23.73 o 
  -4  10   7       27.16       17.43     20.77 o 
  -3  10   7       17.03       27.20     17.24 o 
  -2  10   7      113.02      125.93     28.00 o 
  -1  10   7       34.62       21.31     15.20 o 
   0  10   7       55.46       47.09     15.99 o 
   1  10   7        6.05        1.57     13.72 o 
   2  10   7       15.00       31.49     16.64 o 
   3  10   7        3.78       12.24     15.21 o 
  -7  11   7        3.18        4.45     27.07 o 
  -6  11   7        1.82       22.25     24.84 o 
  -5  11   7       36.85       37.82     24.10 o 
  -4  11   7       57.41       45.98     22.99 o 
  -3  11   7       43.46       73.05     23.36 o 
  -2  11   7       37.97       21.48     12.45 o 
  -1  11   7        0.04        3.75     12.47 o 
   0  11   7       17.57       -6.65     12.42 o 
   1  11   7        0.85       -6.79     11.82 o 
   2  11   7       37.51       66.75     19.37 o 
   3  11   7        8.95       23.87     16.76 o 
  -7  12   7       12.03       22.25     26.70 o 
  -6  12   7        7.15       13.72     27.44 o 
  -5  12   7       10.86       -8.90     19.65 o 
  -4  12   7       15.08       38.19     23.73 o 
  -3  12   7       22.76       17.80     16.69 o 
  -2  12   7       79.68       71.77     30.59 o 
  -1  12   7       96.52      102.21     18.61 o 
   0  12   7       62.03       44.28     20.95 o 
   1  12   7       24.65       22.83     14.09 o 
   2  12   7        1.28        5.70     14.07 o 
  -7  13   7        0.91       22.62     24.84 o 
  -6  13   7       34.35       35.23     27.44 o 
  -5  13   7        3.26       12.61     21.88 o 
  -4  13   7       28.15       21.14     20.39 o 
  -3  13   7        1.70       13.35     18.17 o 
  -2  13   7        3.44        7.05     17.06 o 
  -1  13   7        2.39       23.52     19.28 o 
   0  13   7        5.07        2.47     11.98 o 
   1  13   7        0.04       -2.22     12.59 o 
   2  13   7       26.79       25.06     26.14 o 
  -7  14   7        1.91       -7.05     25.21 o 
  -6  14   7        7.87      -29.48     19.65 o 
  -5  14   7        8.64      -11.49     20.77 o 
  -4  14   7       39.13        7.05     20.39 o 
  -3  14   7        4.20        8.53     20.39 o 
  -2  14   7       34.53        1.85     17.06 o 
  -1  14   7       18.04       30.80     14.94 o 
   0  14   7       42.69       35.98     14.99 o 
   1  14   7       27.98       18.37     14.24 o 
   2  14   7       11.72       30.25     35.41 o 
  -6  15   7        0.52        1.48     24.10 o 
  -5  15   7       16.30        1.48     22.62 o 
  -4  15   7        3.75      -13.72     18.54 o 
  -3  15   7        0.86       -5.93     16.69 o 
  -2  15   7       17.19       16.69     19.65 o 
  -1  15   7        0.11       -6.93     12.78 o 
   0  15   7        0.51       28.20     14.62 o 
   1  15   7        0.37        8.89     13.27 o 
   2  15   7        5.39       36.24     17.72 o 
  -6  16   7        4.09        2.60     23.73 o 
  -5  16   7       10.15        5.19     21.88 o 
  -4  16   7        0.02        6.67     22.25 o 
  -3  16   7        1.17      -15.57     15.94 o 
  -2  16   7       11.82       -2.22     18.17 o 
  -1  16   7       24.94       26.70     20.02 o 
   0  16   7        0.00       11.23     13.87 o 
   1  16   7        5.75        0.24     13.97 o 
   2  16   7        0.77       15.24     14.73 o 
  -6  17   7       12.67      -10.75     22.62 o 
  -5  17   7        0.64       -7.79     21.14 o 
  -4  17   7        1.41       -1.85     20.77 o 
  -3  17   7        4.42      -11.87     18.54 o 
  -2  17   7        5.47      -15.20     15.94 o 
  -1  17   7        0.03      -10.75     17.06 o 
   0  17   7       12.46       44.38     16.00 o 
   1  17   7       11.44       22.40     15.04 o 
   2  17   7        3.53       13.83     15.67 o 
  -6  18   7       14.02       14.83     24.47 o 
  -5  18   7        0.61        7.42     21.88 o 
  -4  18   7        2.46      -11.12     21.14 o 
  -3  18   7       12.50       13.72     20.02 o 
  -2  18   7        4.49       14.46     19.65 o 
  -1  18   7        4.16      -15.57     15.20 o 
   0  18   7       10.00       38.93     22.25 o 
   1  18   7       31.21       26.02     26.14 o 
   2  18   7       20.06       33.22     17.68 o 
  -6  19   7        1.67       31.15     24.47 o 
  -5  19   7        1.03       -5.56     21.88 o 
  -4  19   7        1.66      -26.33     19.65 o 
  -3  19   7        4.87       15.20     20.77 o 
  -2  19   7        3.46       -6.67     18.17 o 
  -1  19   7        0.69       22.62     21.14 o 
   0  19   7        3.77       29.29     21.14 o 
   1  19   7       14.43       28.37     16.39 o 
  -5  20   7        1.00        8.53     25.21 o 
  -4  20   7       23.00       -6.67     20.77 o 
  -3  20   7        1.96       12.24     21.88 o 
  -2  20   7        0.83      -20.02     18.17 o 
  -1  20   7        0.41        1.85     19.28 o 
   0  20   7       24.97       13.35     20.39 o 
   1  20   7        6.45       22.62     20.39 o 
  -5  21   7        0.45        4.82     27.44 o 
  -4  21   7        0.04       -1.48     22.25 o 
  -3  21   7        4.08        6.67     21.51 o 
  -2  21   7        1.80       -3.34     18.54 o 
  -1  21   7       14.38       15.20     20.77 o 
   0  21   7        0.17        8.90     20.39 o 
   1  21   7        0.03       11.49     20.02 o 
  -5  22   7        0.18       -5.56     24.47 o 
  -4  22   7       11.07       -4.82     21.51 o 
  -3  22   7        1.59       20.02     22.25 o 
  -2  22   7       11.89       17.06     22.62 o 
  -1  22   7       18.66       31.52     22.25 o 
   0  22   7        7.64       -0.37     20.02 o 
  -5  23   7       17.44       29.29     25.59 o 
  -4  23   7        3.83       -2.60     20.77 o 
  -3  23   7        0.07        5.19     20.39 o 
  -2  23   7        6.95        2.22     21.88 o 
  -1  23   7        8.20        2.22     20.39 o 
   0  23   7        7.63       -3.71     20.02 o 
  -4  24   7       24.13        5.19     22.99 o 
  -3  24   7       21.29       17.43     22.62 o 
  -2  24   7        6.89      -26.70     19.28 o 
  -1  24   7       13.63      -12.24     19.65 o 
   0  24   7        1.72       14.46     21.14 o 
  -4  25   7        6.09      -30.04     20.02 o 
  -3  25   7        0.90      -26.70     20.02 o 
  -2  25   7       16.40       27.44     24.47 o 
  -1  25   7       62.76       47.09     26.33 o 
  -3  26   7       23.78       10.01     24.47 o 
  -2  26   7        6.91       32.26     27.44 o 
  -6   0   8       28.38       24.47     27.81 o 
  -4   0   8       10.91       41.16     23.36 o 
  -2   0   8       56.76       43.75     22.99 o 
   0   0   8        0.04       34.11     22.62 o 
   2   0   8        5.51       32.63     21.51 o 
  -7   1   8       38.19       -5.56     30.04 o 
  -6   1   8        2.72      -20.57     16.37 o 
  -5   1   8        3.14      -13.57     15.40 o 
  -4   1   8       12.56      -10.17     13.72 o 
  -3   1   8        0.20       14.03     15.18 o 
  -2   1   8        0.52        1.25     13.98 o 
  -1   1   8        8.94       20.38     14.55 o 
   0   1   8        5.94        3.62     14.41 o 
   1   1   8        8.79        6.38     15.39 o 
   2   1   8        1.59        7.68     13.41 o 
  -7   2   8       28.53        2.60     30.78 o 
  -6   2   8        0.96       -5.42     17.43 o 
  -5   2   8        7.53       -0.78     15.94 o 
  -4   2   8       21.69       32.67     16.20 o 
  -3   2   8        2.47       -0.49     14.01 o 
  -2   2   8       65.05       45.84     17.17 o 
  -1   2   8       49.21       35.08     16.39 o 
   0   2   8        9.28       15.08     27.44 o 
   1   2   8       13.97       38.19     23.55 o 
   2   2   8       20.40       12.26     32.07 o 
  -7   3   8       16.34       -3.34     29.29 o 
  -6   3   8        1.68       33.37     26.70 o 
  -5   3   8       28.85        4.97     19.65 o 
  -4   3   8        9.84       -2.79     37.64 o 
  -3   3   8        3.10       10.46     14.36 o 
  -2   3   8        0.04       15.06     14.68 o 
  -1   3   8       20.20       19.72     14.13 o 
   0   3   8       28.11       26.68     14.66 o 
   1   3   8       24.17       29.98     16.87 o 
   2   3   8       10.13       31.47     16.68 o 
  -7   4   8        8.57       12.61     30.04 o 
  -6   4   8       44.43       -7.42     26.70 o 
  -5   4   8        6.19       -1.61     16.23 o 
  -4   4   8       18.45       -3.90     15.41 o 
  -3   4   8        9.23       -1.26     13.50 o 
  -2   4   8       60.92       33.08     16.11 o 
  -1   4   8       68.24       60.45     16.95 o 
   0   4   8       10.47       10.58     14.20 o 
   1   4   8       10.42       16.03     20.21 o 
  -6   5   8       38.49       24.84     29.66 o 
  -5   5   8        7.36       19.11     17.78 o 
  -4   5   8        0.04       13.73     15.85 o 
  -3   5   8       13.04       11.78     15.02 o 
  -2   5   8        0.09       22.14     14.47 o 
  -1   5   8        4.54       19.94     14.55 o 
   0   5   8        1.90        1.79     14.25 o 
   1   5   8        0.00       17.24     15.73 o 
  -6   6   8        2.66        2.60     25.59 o 
  -5   6   8       12.72       -9.64     21.14 o 
  -4   6   8        7.64       -2.60     14.42 o 
  -3   6   8        4.47      -12.86     12.98 o 
  -2   6   8        0.56        1.44     13.19 o 
  -1   6   8       83.08       73.21     18.09 o 
   0   6   8        1.28       -9.83     26.51 o 
   1   6   8       50.06       19.10     15.99 o 
  -6   7   8        0.04      -37.27     24.84 o 
  -5   7   8        2.70      -22.99     20.77 o 
  -4   7   8       18.23       30.08     16.51 o 
  -3   7   8        6.40        9.73     13.98 o 
  -2   7   8        2.62       19.03     27.62 o 
  -1   7   8       15.95       19.53     14.03 o 
   0   7   8        0.49        1.13     13.04 o 
   1   7   8       13.31       18.73     16.46 o 
  -6   8   8       32.03       10.01     27.07 o 
  -5   8   8        3.00       -3.34     23.73 o 
  -4   8   8       19.36        1.85     19.28 o 
  -3   8   8        6.77       -6.49     14.41 o 
  -2   8   8        4.02        6.88     13.22 o 
  -1   8   8        0.10        0.65     13.15 o 
   0   8   8        1.46        4.57     13.78 o 
   1   8   8       44.36       35.60     17.58 o 
  -6   9   8        0.00      -21.88     25.96 o 
  -5   9   8       11.33       -8.16     22.62 o 
  -4   9   8       22.04       21.88     22.25 o 
  -3   9   8       49.81       15.39     23.73 o 
  -2   9   8        0.40       -1.80     17.24 o 
  -1   9   8        0.37        6.39     12.98 o 
   0   9   8        0.06        2.75     20.95 o 
   1   9   8        2.44       23.03     24.47 o 
  -6  10   8       24.25       44.13     30.04 o 
  -5  10   8       27.57       27.07     26.33 o 
  -4  10   8       13.76       28.55     24.84 o 
  -3  10   8        1.95       -6.30     19.65 o 
  -2  10   8        0.07       23.56     14.20 o 
  -1  10   8        0.28       21.58     17.24 o 
   0  10   8        1.75        2.60     14.42 o 
   1  10   8       15.16       58.30     24.29 o 
  -6  11   8        3.89       41.16     25.59 o 
  -5  11   8        9.71       -6.30     24.10 o 
  -4  11   8       15.35       -5.19     19.65 o 
  -3  11   8        0.19       -2.60     19.65 o 
  -2  11   8        0.38        3.85     26.33 o 
  -1  11   8        0.58       -2.95     12.96 o 
   0  11   8       19.02       14.23     13.81 o 
   1  11   8       18.78       39.88     18.33 o 
  -6  12   8        2.03        9.27     27.81 o 
  -5  12   8        1.65       14.83     24.47 o 
  -4  12   8        4.86        3.34     22.25 o 
  -3  12   8       25.43       33.00     22.99 o 
  -2  12   8        0.06       12.98     17.80 o 
  -1  12   8       11.65       17.85     18.73 o 
   0  12   8        0.07        3.01     13.45 o 
   1  12   8        0.53       43.32     17.70 o 
  -6  13   8        1.73       20.02     30.04 o 
  -5  13   8        6.60      -15.94     21.88 o 
  -4  13   8        7.15      -21.51     18.17 o 
  -3  13   8        4.41      -23.36     15.57 o 
  -2  13   8        5.78       13.35     20.77 o 
  -1  13   8        7.86       26.24     16.42 o 
   0  13   8       18.40       27.71     16.91 o 
   1  13   8       20.70       37.05     16.73 o 
  -5  14   8        9.43      -15.94     23.36 o 
  -4  14   8        4.26       17.06     20.77 o 
  -3  14   8        1.47        5.56     20.02 o 
  -2  14   8        8.91       15.57     21.88 o 
  -1  14   8       18.66       29.23     16.11 o 
   0  14   8       41.02       26.78     16.42 o 
  -5  15   8        9.91       10.01     23.73 o 
  -4  15   8        8.45        9.64     21.14 o 
  -3  15   8        0.03      -17.43     18.54 o 
  -2  15   8      142.19      100.86     29.66 o 
  -1  15   8        9.00       15.94     22.99 o 
   0  15   8        3.22       25.73     15.63 o 
  -5  16   8        0.43        6.30     22.25 o 
  -4  16   8       13.61       11.87     24.47 o 
  -3  16   8        0.75      -17.43     21.51 o 
  -2  16   8        0.63       -2.22     18.54 o 
  -1  16   8       13.66       -6.67     18.54 o 
   0  16   8       52.10       53.03     26.33 o 
  -5  17   8        0.25       23.36     24.84 o 
  -4  17   8        7.36      -31.15     20.77 o 
  -3  17   8       11.75       10.01     23.36 o 
  -2  17   8       15.78       16.69     22.25 o 
  -1  17   8        9.13       -5.56     18.54 o 
   0  17   8       42.16       33.74     23.73 o 
  -4  18   8        0.00      -22.62     22.25 o 
  -3  18   8        0.86        1.85     19.28 o 
  -2  18   8        4.84       -8.90     21.14 o 
  -1  18   8        0.12      -12.24     19.28 o 
  -4  19   8        0.56       -2.22     22.25 o 
  -3  19   8        0.39       11.12     24.10 o 
  -2  19   8        0.01      -22.25     21.51 o 
  -1  19   8        8.64       -4.45     21.51 o 
  -3  20   8        1.02      -10.01     20.77 o 
  -2  20   8        0.52        2.22     24.10 o 
  -5   0   9       17.62       33.37     29.29 o 
  -3   0   9       40.67       75.27     28.18 o 
  -1   0   9       76.07      126.44     31.89 o 
  -5   1   9       59.93       53.87     23.92 o 
  -4   1   9        1.35       -1.91     16.31 o 
  -3   1   9      131.73      110.60     21.95 o 
  -2   1   9       13.17        0.36     14.99 o 
  -1   1   9        2.73       14.84     25.96 o 
  -5   2   9        9.62       43.98     21.05 o 
  -4   2   9        6.72       13.63     19.10 o 
  -3   2   9       10.23       27.54     17.81 o 
  -2   2   9        5.54       -2.58     15.30 o 
  -1   2   9        4.76       16.20     16.23 o 
  -5   3   9        8.69      -23.15     20.77 o 
  -4   3   9        5.36      -11.59     16.12 o 
  -3   3   9        1.91       39.26     36.90 o 
  -2   3   9        0.21       10.11     20.77 o 
  -1   3   9        7.16        9.01     14.51 o 
  -5   4   9        0.65        2.97     25.59 o 
  -4   4   9        0.17       -0.04     16.36 o 
  -3   4   9        4.35        4.72     15.73 o 
  -2   4   9        8.72       -2.22     17.06 o 
  -1   4   9       15.88        7.79     14.92 o 
  -5   5   9        6.11       44.87     28.18 o 
  -4   5   9       21.09        0.56     17.30 o 
  -3   5   9        0.72       -8.09     14.39 o 
  -2   5   9        5.83        9.99     17.98 o 
  -1   5   9        1.65       14.78     15.63 o 
  -5   6   9        2.25       19.28     28.92 o 
  -4   6   9        1.42        7.60     17.83 o 
  -3   6   9        3.30       -9.70     15.46 o 
  -2   6   9        0.02       -8.61     14.81 o 
  -1   6   9        1.05       11.36     15.14 o 
  -4   7   9        8.10       -6.67     19.65 o 
  -3   7   9        0.09      -16.28     14.51 o 
  -2   7   9        0.24       -8.62     15.07 o 
  -1   7   9        3.11       10.20     15.41 o 
  -4   8   9        0.10      -29.66     21.14 o 
  -3   8   9        1.59       10.94     16.78 o 
  -2   8   9        0.34       -1.57     14.60 o 
  -1   8   9       24.45       26.59     16.39 o 
  -4   9   9        0.29        7.79     24.10 o 
  -3   9   9        1.19      -14.46     18.91 o 
  -2   9   9        0.09        6.11     15.56 o 
  -4  10   9        0.46       10.38     24.10 o 
  -3  10   9        0.82      -25.21     18.91 o 
  -2  10   9        2.05        2.70     14.52 o 
  -3  11   9       18.09       11.87     21.14 o 
  -2  11   9        0.03       55.25     25.96 o 
                                                 
